# Supplementary material for: Comparison of the Vitreous Fluid Bacterial Microbiomes between Individuals with Post Fever Retinitis and Healthy Controls
Source: Microorganisms. 2020 May 17;8(5):751. doi: 10.3390/microorganisms8050751 (PMC7285296; doi:10.3390/microorganisms8050751)
Supplement: Supplementary file 1 [file microorganisms-08-00751-s001.zip]

Archive with 5 entries (4 files):
- microorganisms-766717-new/
- microorganisms-766717-new/Figure S1.tif
- microorganisms-766717-new/Figure S2.tif
- microorganisms-766717-new/Supplementary_Tables_revision1.pdf
- microorganisms-766717-new/Table S3A_biome_table_revision1.xlsx
