# Supplementary material for: Comparison of the Vitreous Fluid Bacterial Microbiomes between Individuals with Post Fever Retinitis and Healthy Controls
Source: Microorganisms. 2020 May 17;8(5):751. doi: 10.3390/microorganisms8050751 (PMC7285296; doi:10.3390/microorganisms8050751)
Supplement: Supplementary file 1 [file microorganisms-08-00751-s001.zip › microorganisms-766717-new/Table S3A_biome_table_revision1.xlsx]

## Sheet: Sheet1
Table S3A: Bacterial biome table of the vitreous of healthy controls (VC) and post fever retinitis (PFR) individuals.
#OTUs	#Datasets	Genera	VC01	VC02	VC03	VC04	VC05	VC06	VC07	VC08	VC09	VC10	VC11	VC12	VC13	VC14	VC15	VC16	VC17	VC18	VC19	Standard deviation	PFR01	PFR02	PFR03	PFR04	PFR05	PFR06	PFR07	PFR08	PFR09	Standard deviation
OTU332	root;cellular organisms;Bacteria;Firmicutes;Clostridia;Clostridiales;Ruminococcaceae;Acetivibrio;	Acetivibrio	0.0472566	0	0.0193364	0.0225296	0.0567215	0.0532513	0.0504911	0.0571056	0.0627337	0.0284252	0.0578739	0.0607817	0	0	0	0	0	0	0	0.0265878	0	0.0287191	0.076114	0.0449331	0	0	0	0	0	0.0277149
OTU455	root;cellular organisms;Bacteria;Proteobacteria;Alphaproteobacteria;Rhodospirillales;Acetobacteraceae;Acetobacter;	Acetobacter	0	0	0	0	0	0	0	0	0	0	0	0	0	0.087222	0	0	0	0	0.0085237	0.019997	0.0407498	0	0	0	0.00949532	0	0	0	0	0.0135564
OTU288	root;cellular organisms;Bacteria;Firmicutes;Clostridia;Clostridiales;Eubacteriaceae;Acetobacterium;	Acetobacterium	0.0447694	0.0357207	0.069611	0.0675889	0.113443	0.100586	0.0550812	0.0766846	0.0936823	0.0284252	0.0731039	0.102861	0.0561443	0	0	0	0	0	0.00974137	0.0394972	0.0407498	0.0478652	0.110711	0.0713644	0.014243	0	0	0	0	0.0395025
OTU383	root;cellular organisms;Bacteria;Firmicutes;Negativicutes;Selenomonadales;Veillonellaceae;Acetonema;	Acetonema	0.0397951	0.0357207	0.0386728	0.0856126	0.0531764	0.075228	0.0527862	0.047316	0.0610608	0.0284252	0.0487359	0.0467552	0.0491263	0	0	0	0	0	0	0.0275013	0	0.0287191	0.038749	0.0290744	0	0	0	0	0	0.0163401
OTU707	root;cellular organisms;Bacteria;Tenericutes;Mollicutes;Acholeplasmatales;Acholeplasmataceae;Acholeplasma;	Acholeplasma	0	0	0	0	0.0177255	0	0.0206555	0.0228422	0.016729	0	0	0.0163643	0	0.087222	0	0	0	0	0.00608835	0.020551	0	0	0.0207584	0.0158588	0.00474766	0	0	0	0	0.00802211
OTU483	root;cellular organisms;Bacteria;Proteobacteria;Betaproteobacteria;Burkholderiales;Alcaligenaceae;Achromobacter;	Achromobacter	0.0721285	0.0446508	0.0773455	0.0495652	0.0567215	0.0405724	0.0619664	0.0261054	0.048514	0.0284252	0.0548279	0.0210398	0.0701804	0	0	0	0	0	0.171692	0.0410427	0.0814996	0.0191461	0	0	0.161421	0.388745	0	0	0	0.130923
OTU380	root;cellular organisms;Bacteria;Firmicutes;Negativicutes;Selenomonadales;Acidaminococcaceae;Acidaminococcus;	Acidaminococcus	0	0	0	0.0135178	0	0	0	0	0.0117103	0	0	0	0.0210541	0	0	0	0	0	0.00487068	0.00600529	0	0	0	0	0.00949532	0	0	0	0	0.00316511
OTU495	root;cellular organisms;Bacteria;Proteobacteria;Betaproteobacteria;Burkholderiales;Comamonadaceae;Acidovorax;	Acidovorax	0.0721285	0.0446508	0.069611	0.0495652	0.0567215	0.0515608	0.043606	0.027737	0.0443318	0	0.0487359	0.0233776	0.0491263	0.043611	0	0	0	0	0.0377478	0.0242343	0.244499	0.0957304	0.0221423	0.0264313	0.0237383	0.11107	0	0	0	0.081063
OTU667	root;cellular organisms;Bacteria;Proteobacteria;Gammaproteobacteria;Pseudomonadales;Moraxellaceae;Acinetobacter;	Acinetobacter	5.95434	7.1352	6.67492	6.71833	7.77085	8.40187	7.41531	7.3242	8.26579	9.77828	8.92781	7.12315	8.67429	12.7344	8.00451	7.98674	7.66603	7.88539	5.07891	1.58832	7.29421	6.57668	8.96762	6.66068	1.80886	3.38763	7.76115	10.444	9.109	2.76199
OTU660	root;cellular organisms;Bacteria;Proteobacteria;Gammaproteobacteria;Pasteurellales;Pasteurellaceae;Actinobacillus;	Actinobacillus	0	0	0.0154691	0	0	0	0	0	0	0	0	0	0	0.043611	0	0	0	0	0.00365301	0.0104015	0	0	0	0	0.028486	0	0	0	0	0.00949532
OTU1	root;cellular organisms;Bacteria;Actinobacteria <phylum>;Actinobacteria;Actinobacteridae;Actinomycetales;Actinomycineae;Actinomycetaceae;Actinomyces;	Actinomyces	0	0.0982318	0	0	0	0	0	0	0	0.0284252	0	0.0233776	0	0.218055	0	0	0	0	0.00243534	0.0534021	0	0	0	0	0.00474766	0	0	0	0	0.00158255
OTU572	root;cellular organisms;Bacteria;Proteobacteria;Gammaproteobacteria;Aeromonadales;Aeromonadaceae;Aeromonas;	Aeromonas	0.0198975	0.0625112	0	0.0180237	0.0177255	0.022822	0.0160654	0.0310002	0.0234206	0	0.021322	0.0257154	0	0.043611	0	0	0	0	0.0231357	0.0170235	0	0	0.0166067	0.0264313	0.00474766	0.055535	0	0	0	0.0190228
OTU414	root;cellular organisms;Bacteria;Proteobacteria;Alphaproteobacteria;Rhizobiales;Bradyrhizobiaceae;Afipia;	Afipia	0	0	0	0	0	0	0	0	0	0	0	0	0	0.043611	0	0	0	0	0	0.010005	0.0407498	0	0	0	0	0	0	0	0	0.0135833
OTU649	root;cellular organisms;Bacteria;Proteobacteria;Gammaproteobacteria;Oceanospirillales;Alcanivoracaceae;Alcanivorax;	Alcanivorax	0.0348207	0.446508	0.0889473	0.0991304	0.0212706	0.0287388	0.0413109	0.0620003	0.0175654	1.64866	0.207128	0.0631195	0.0771984	0.043611	0.402437	1.58475	2.18362	3.00772	0.00487068	0.886822	0.774246	0.0861574	0.0207584	0	0	0	2.37898	0.725433	3.27618	1.20764
OTU496	root;cellular organisms;Bacteria;Proteobacteria;Betaproteobacteria;Burkholderiales;Comamonadaceae;Alicycliphilus;	Alicycliphilus	0.0149231	0	0	0	0	0	0	0	0	0	0	0	0	0.043611	0	0	0	0	0.00487068	0.0103729	0	0	0	0	0.00949532	0	0	0	0	0.00316511
OTU198	root;cellular organisms;Bacteria;Firmicutes;Bacilli;Bacillales;Alicyclobacillaceae;Alicyclobacillus;	Alicyclobacillus	0	0	0	0	0	0.0118336	0	0.0146843	0	0	0	0	0	0	0	0	0	0	0.00243534	0.00419969	0.0407498	0	0.0138389	0	0	0	0	0	0	0.0137884
OTU576	root;cellular organisms;Bacteria;Proteobacteria;Gammaproteobacteria;Alteromonadales;Alteromonadaceae;Alishewanella;	Alishewanella	0	0	0	0	0	0	0	0	0	0	0	0	0	0.087222	0	0	0	0	0	0.0200101	0	0	0	0	0	0	0	0	0	0
OTU77	root;cellular organisms;Bacteria;Bacteroidetes/Chlorobi group;Bacteroidetes;Bacteroidia;Bacteroidales;Rikenellaceae;Alistipes;	Alistipes	0.0149231	0	0	0	0	0.0135241	0	0	0	0	0	0	0	0	0	0	0	0	0	0.0044908	0	0	0	0	0.104449	0	0	0	0	0.0348162
OTU266	root;cellular organisms;Bacteria;Firmicutes;Clostridia;Clostridiales;Clostridiaceae;Alkaliphilus;	Alkaliphilus	0.0621798	0.0446508	0.0850801	0.0856126	0.0921724	0.0972047	0.089507	0.0864741	0.0861543	0	0.0731039	0.123901	0.0561443	0	0	0	0	0	0.00974137	0.0431033	0	0.0957304	0.134237	0.100439	0.0189906	0	0	0	0	0.0548502
OTU247	root;cellular organisms;Bacteria;Firmicutes;Bacilli;Lactobacillales;Carnobacteriaceae;Allofustis;	Allofustis	0	0	0	0.0135178	0.0141804	0.0126789	0	0	0.016729	0	0	0	0	0	0	0	0	0	0	0.00602213	0	0	0.0152228	0	0	0	0	0	0	0.00507427
OTU321	root;cellular organisms;Bacteria;Firmicutes;Clostridia;Clostridiales;Peptoniphilaceae;Anaerococcus;	Anaerococcus	0	0	0	0	0	0.0126789	0	0	0.0175654	0	0	0.0514307	0	0	0	0	0	0	0.00608835	0.0123516	0	0.0191461	0.0207584	0	0.00474766	0	0	0	0	0.00864934
OTU267	root;cellular organisms;Bacteria;Firmicutes;Clostridia;Clostridiales;Clostridiaceae;Anaerosalibacter;	Anaerosalibacter	0	0	0	0.0135178	0	0.0202862	0	0.0146843	0.0217477	0.0568505	0.021322	0	0.0421082	0	0	0	0	0	0	0.0163846	0	0	0.0179906	0.0185019	0	0	0	0	0	0.00804685
OTU292	root;cellular organisms;Bacteria;Firmicutes;Clostridia;Clostridiales;Lachnospiraceae;Anaerostipes;	Anaerostipes	0.0373079	0.0357207	0	0.0450593	0.0425411	0.0447987	0.0344258	0.0375265	0.0510234	0	0.0304599	0.0561062	0.0491263	0	0	0	0	0	0.0401831	0.0216427	0.0814996	0.0765843	0.0595073	0.0475763	0.0807103	0.0370233	0	0	0	0.0351896
OTU333	root;cellular organisms;Bacteria;Firmicutes;Clostridia;Clostridiales;Ruminococcaceae;Anaerotruncus;	Anaerotruncus	0.0447694	0	0.0464073	0.0315415	0.0567215	0.0540965	0.045901	0.0571056	0.0543692	0	0.0517819	0.0514307	0.0210541	0	0	0	0	0	0	0.0251897	0	0	0.038749	0.04229	0	0	0	0	0	0.0178893
OTU222	root;cellular organisms;Bacteria;Firmicutes;Bacilli;Bacillales;Paenibacillaceae;Aneurinibacillus group;Aneurinibacillus;	Aneurinibacillus	0.0149231	0	0.0154691	0.0135178	0.0141804	0.0329651	0	0.0146843	0.0284393	0.0284252	0	0	0.0210541	0	0	0	0	0	0.00730603	0.0114072	0	0	0.0235262	0.0158588	0.014243	0	0	0	0	0.00927559
OTU202	root;cellular organisms;Bacteria;Firmicutes;Bacilli;Bacillales;Bacillaceae;Anoxybacillus;	Anoxybacillus	0.0174103	0	0	0	0	0.0169052	0	0	0.0184019	0.0284252	0	0	0	0.043611	0	0	0	0	0.00730603	0.0124118	0	0	0.0207584	0	0.00474766	0	0	0	0	0.00690259
OTU101	root;cellular organisms;Bacteria;Bacteroidetes/Chlorobi group;Bacteroidetes;Flavobacteriia;Flavobacteriales;Flavobacteriaceae;Aquimarina;	Aquimarina	0	0	0	0	0	0	0	0	0.0125467	0	0	0	0	0.087222	0	0	0	0	0	0.0200572	0	0.0191461	0	0	0	0	0	0	0	0.00638203
OTU565	root;cellular organisms;Bacteria;Proteobacteria;delta/epsilon subdivisions;Epsilonproteobacteria;Campylobacterales;Campylobacteraceae;Arcobacter;	Arcobacter	0	0	0	0	0	0	0	0	0	0	0	0	0	0.087222	0	0	0	0	0	0.0200101	0	0	0	0	0	0	0	0	0	0
OTU139	root;cellular organisms;Bacteria;Bacteroidetes/Chlorobi group;Bacteroidetes;Sphingobacteriia;Sphingobacteriales;Sphingobacteriaceae;Arcticibacter;	Arcticibacter	0.0174103	0.0357207	0	0	0.0141804	0.0236672	0.0160654	0.0146843	0.0184019	0	0.021322	0.0233776	0.0210541	0	0	0	0	0	0	0.0114652	0	0	0.02491	0	0	0	0	0	0	0.00830335
OTU21	root;cellular organisms;Bacteria;Actinobacteria <phylum>;Actinobacteria;Actinobacteridae;Actinomycetales;Micrococcineae;Micrococcaceae;Arthrobacter;	Arthrobacter	0.0198975	0.0357207	0	0	0	0.0143694	0	0	0.0158925	0.0568505	0	0.0163643	0	0	0	0	0	0	0.00487068	0.0153468	0	0	0	0	0	0	0	0	0	0
OTU45	root;cellular organisms;Bacteria;Actinobacteria <phylum>;Actinobacteria;Coriobacteridae;Coriobacteriales;Coriobacterineae;Coriobacteriaceae;Atopobium;	Atopobium	0	0.053581	0.0154691	0.0135178	0	0.0126789	0.0160654	0	0.0142196	0.142126	0.0456899	0	0	0.043611	0	0	0	0	0	0.0344779	0	0.0191461	0	0.0264313	0	0	0	0	0	0.0102126
OTU461	root;cellular organisms;Bacteria;Proteobacteria;Alphaproteobacteria;Rhodospirillales;Rhodospirillaceae;Azospirillum;	Azospirillum	0	0.0357207	0.0232037	0	0	0	0	0	0	0	0	0	0	0	0	0	0	0	0	0.00952084	0	0.0287191	0	0	0	0.0185117	0	0	0	0.0107215
OTU203	root;cellular organisms;Bacteria;Firmicutes;Bacilli;Bacillales;Bacillaceae;Bacillus;	Bacillus	1.42267	1.18771	1.48117	1.59059	1.70519	2.08779	1.38392	1.45374	2.02839	1.02331	1.66616	1.51253	1.558	1.61361	1.58121	1.03108	1.35163	0	1.50382	0.439248	0.774246	1.16791	1.68143	1.1339	0.569719	0.721955	0.832268	1.63409	0	0.527732
OTU57	root;cellular organisms;Bacteria;Bacteroidetes/Chlorobi group;Bacteroidetes;Bacteroidia;Bacteroidales;Bacteroidaceae;Bacteroides;	Bacteroides	0.228822	0.312556	0.108284	0.0720948	0.074447	0.109884	0.117048	0.114211	0.122958	1.25071	0.295461	0.154292	0.133343	0.261666	0.480927	1.16038	1.19982	1.79542	0.0133944	0.519397	0.488998	0.153169	0.120399	0.0951525	16.3889	0	1.71217	0.907414	2.1586	5.28439
OTU64	root;cellular organisms;Bacteria;Bacteroidetes/Chlorobi group;Bacteroidetes;Bacteroidia;Bacteroidales;Porphyromonadaceae;Barnesiella;	Barnesiella	0	0	0	0	0	0	0	0	0	0	0	0	0	0	0	0	0	0	0	0	0	0	0	0	0.0617196	0	0	0	0	0.0205732
OTU545	root;cellular organisms;Bacteria;Proteobacteria;delta/epsilon subdivisions;Deltaproteobacteria;Bdellovibrionales;Bdellovibrionaceae;Bdellovibrio;	Bdellovibrio	0.0348207	0.053581	0.0464073	0.0405533	0.0496313	0.0600134	0.0367208	0.0407897	0.0602243	0.0568505	0.10661	0.0303909	0.0421082	0.043611	0	0	0	0	0.010959	0.0270035	0	0.0191461	0.0221423	0.0158588	0.00949532	0	0	0	0	0.00938779
OTU679	root;cellular organisms;Bacteria;Proteobacteria;Gammaproteobacteria;Thiotrichales;Thiotrichaceae;Beggiatoa;	Beggiatoa	0	0.276835	0	0	0	0.0194409	0	0.0440529	0	1.05173	0.16753	0.0163643	0.0701804	0.043611	0.241177	0.978036	1.38374	1.85461	0.00243534	0.557714	0.733496	0.0287191	0.012455	0	0	0	1.60187	0.444982	2.49541	0.893655
OTU43	root;cellular organisms;Bacteria;Actinobacteria <phylum>;Actinobacteria;Actinobacteridae;Bifidobacteriales;Bifidobacteriaceae;Bifidobacterium;	Bifidobacterium	0.0223847	0	0	0.0135178	0.0212706	0.0270483	0.0344258	0.027737	0.0225841	0	0.0426439	0.0327286	0	0.087222	0	0	0	0	0.00365301	0.0222721	0.0407498	0.0382922	0.0152228	0.0237881	0.602953	0	0	0	0	0.19676
OTU553	root;cellular organisms;Bacteria;Proteobacteria;delta/epsilon subdivisions;Deltaproteobacteria;Desulfovibrionales;Desulfovibrionaceae;Bilophila;	Bilophila	0	0	0	0	0	0	0	0	0	0	0	0	0	0.174444	0	0	0	0	0	0.0400202	0.162999	0.0191461	0	0	0	0	0	0	0	0.0539085
OTU293	root;cellular organisms;Bacteria;Firmicutes;Clostridia;Clostridiales;Lachnospiraceae;Blautia;	Blautia	0.241258	0.223254	0.309382	0.337944	0.37578	0.400653	0.337373	0.355686	0.377239	0.170551	0.322875	0.40677	0.456172	0	0.272573	0	0	0	0.113243	0.155162	0.122249	0.382922	0.507888	0.364751	0.151925	0.055535	0	0.281697	0	0.183984
OTU487	root;cellular organisms;Bacteria;Proteobacteria;Betaproteobacteria;Burkholderiales;Alcaligenaceae;Bordetella;	Bordetella	0.0945133	1.02697	0.359657	0.112648	0.0460862	0.0625491	0.0803268	0.17458	0.0560421	2.07504	0.466037	0.264167	0.210541	3.61971	0.66074	1.82677	2.73245	3.52069	0.0146121	1.21756	7.82396	2.556	0.142541	0.428186	0.0237383	0.0185117	2.85277	0.924864	4.4703	2.6409
OTU701	root;cellular organisms;Bacteria;Spirochaetes;Spirochaetia;Spirochaetales;Spirochaetaceae;Borrelia;	Borrelia	0	0.0714413	0	0	0	0	0	0	0	0	0	0.0163643	0	0.043611	0	0	0	0	0.00243534	0.0187625	0.0814996	0.0191461	0	0	0.00949532	0.0185117	0	0	0	0.0264635
OTU415	root;cellular organisms;Bacteria;Proteobacteria;Alphaproteobacteria;Rhizobiales;Bradyrhizobiaceae;Bosea;	Bosea	0	0.053581	0	0	0	0	0	0	0	0	0	0	0	0	0	0	0	0	0.00365301	0.0122743	0	0	0	0	0.00474766	0	0	0	0	0.00158255
OTU699	root;cellular organisms;Bacteria;Spirochaetes;Spirochaetia;Spirochaetales;Brachyspiraceae;Brachyspira;	Brachyspira	0	0	0	0.0135178	0	0.0185957	0	0.0179475	0.0225841	0	0	0	0	0	0	0	0	0	0.00974137	0.00781146	0	0	0.0138389	0	0	0.0185117	0	0	0	0.00722766
OTU416	root;cellular organisms;Bacteria;Proteobacteria;Alphaproteobacteria;Rhizobiales;Bradyrhizobiaceae;Bradyrhizobium;	Bradyrhizobium	0.0248719	0.0803715	0.0386728	0.0225296	0.0141804	0.0177504	0.0275406	0.0212106	0.0175654	0.0284252	0	0.0303909	0.0491263	0.218055	0	0	0	0	0	0.0496898	0.0814996	0.0478652	0	0	0.0189906	0	0	0	0	0.0292584
OTU223	root;cellular organisms;Bacteria;Firmicutes;Bacilli;Bacillales;Paenibacillaceae;Brevibacillus;	Brevibacillus	0.0795901	0.125022	0.0618764	0.0540711	0.0673568	0.0972047	0.0596713	0.0766846	0.098701	0	0.0609199	0.0911726	0.119307	0	0	0	0	0	0.0121767	0.0442624	0	0.0957304	0.0788818	0.0740075	0.028486	0	0	0	0	0.0405328
OTU408	root;cellular organisms;Bacteria;Proteobacteria;Alphaproteobacteria;Caulobacterales;Caulobacteraceae;Brevundimonas;	Brevundimonas	0.0497438	0	0.0386728	0.0270356	0.0248157	0.0177504	0.0183604	0	0.024257	0	0.024368	0.0233776	0	0.043611	0	0	0	0	0.085237	0.0228222	0	0	0	0	0.0664673	0.203628	0	0	0	0.0687174
OTU418	root;cellular organisms;Bacteria;Proteobacteria;Alphaproteobacteria;Rhizobiales;Brucellaceae;Brucella;	Brucella	0	0	0	0.0135178	0.0141804	0	0	0	0.0117103	0	0	0	0	0.087222	0	0	0	0	0.00487068	0.0200585	0	0	0	0	0.00474766	0.0185117	0	0	0	0.00617567
OTU197	root;cellular organisms;Bacteria;Fibrobacteres/Acidobacteria group;Acidobacteria;Solibacteres;Solibacterales;unclassified Solibacterales;Bryobacter;	Bryobacter	0	0.0625112	0	0	0	0	0	0	0	0	0	0	0	0	0	0	0	0	0	0.014341	0	0	0	0	0	0	0	0	0	0
OTU490	root;cellular organisms;Bacteria;Proteobacteria;Betaproteobacteria;Burkholderiales;Burkholderiaceae;Burkholderia;	Burkholderia	0.0945133	0.312556	0.174027	0.0901185	0.113443	0.0862164	0.0963922	0.0799478	0.0886636	0.454804	0.130978	0.121563	0.0912345	0.523332	0.159833	0	0	0	0.0207004	0.143271	0.407498	0.105303	0.0691946	0.0792938	0.0569719	0.0370233	0	0	0	0.127206
OTU601	root;cellular organisms;Bacteria;Proteobacteria;Gammaproteobacteria;Enterobacteriales;Enterobacteriaceae;Buttiauxella;	Buttiauxella	0.0373079	0	0.0309382	0.0360474	0.0212706	0.0380366	0.0275406	0.0358949	0.0301122	0.0284252	0.021322	0.0187021	0	0	0	0	0	0	0	0.0158711	0	0.0191461	0.0138389	0.0290744	0	0	0	0	0	0.0110424
OTU268	root;cellular organisms;Bacteria;Firmicutes;Clostridia;Clostridiales;Clostridiaceae;Butyricicoccus;	Butyricicoccus	0	0	0.0154691	0	0.0177255	0.0152147	0	0.0212106	0.0158925	0	0	0.0303909	0	0	0	0	0	0	0	0.00972971	0	0.0287191	0.0221423	0.021145	0	0	0	0	0	0.0121762
OTU294	root;cellular organisms;Bacteria;Firmicutes;Clostridia;Clostridiales;Lachnospiraceae;Butyrivibrio;	Butyrivibrio	0.186539	0.169673	0.235904	0.24332	0.255247	0.306829	0.270816	0.321423	0.337925	0.198977	0.21322	0.268842	0.350902	0.043611	0.2055	0	0	0	0.0377478	0.118971	0.0407498	0.277618	0.379186	0.274885	0.0237383	0.0185117	0	0.243057	0	0.150951
OTU365	root;cellular organisms;Bacteria;Firmicutes;Clostridia;Thermoanaerobacterales;Thermoanaerobacterales Family III. Incertae Sedis;Caldicellulosiruptor;	Caldicellulosiruptor	0.0223847	0	0.0464073	0.0270356	0.0460862	0.0321198	0.0298357	0.0261054	0.0368038	0.0284252	0.021322	0.0187021	0.0280721	0	0	0	0	0	0.00730603	0.0161458	0	0.0191461	0.0429006	0.0396469	0.00949532	0.0185117	0	0	0	0.0171122
OTU264	root;cellular organisms;Bacteria;Firmicutes;Clostridia;Clostridiales;Caldicoprobacteraceae;Caldicoprobacter;	Caldicoprobacter	0.0149231	0	0.0232037	0.0270356	0.038996	0.0236672	0.0229505	0.0228422	0.0267664	0	0	0.0374042	0	0	0	0	0	0	0	0.0144547	0	0.0287191	0.0290617	0.021145	0	0	0	0	0	0.0133433
OTU269	root;cellular organisms;Bacteria;Firmicutes;Clostridia;Clostridiales;Clostridiaceae;Caloramator;	Caloramator	0.0447694	0.0357207	0.0580091	0.0540711	0.0531764	0.0701565	0.0413109	0.0407897	0.0844814	0	0.0639659	0.0514307	0.0631623	0	0	0	0	0	0	0.0293953	0.0407498	0.0191461	0.0968724	0.0396469	0	0	0	0	0	0.032971
OTU270	root;cellular organisms;Bacteria;Firmicutes;Clostridia;Clostridiales;Clostridiaceae;Caloranaerobacter;	Caloranaerobacter	0.0149231	0	0	0.0180237	0.0212706	0.0160599	0	0.0146843	0.0200748	0	0.021322	0.0163643	0	0	0	0	0	0	0	0.00921008	0	0	0.0262939	0.0185019	0	0	0	0	0	0.0100668
OTU566	root;cellular organisms;Bacteria;Proteobacteria;delta/epsilon subdivisions;Epsilonproteobacteria;Campylobacterales;Campylobacteraceae;Campylobacter;	Campylobacter	0.0373079	0.687623	0.139222	0.108142	0.038996	0.0405724	0.0550812	0.0864741	0.0292757	1.81922	0.447761	0.0818216	0.105271	0.566943	0.700698	2.55615	3.19661	4.48527	0.0182651	1.28169	0.896496	0.201034	0.0429006	0.0740075	1.21065	0.573862	3.63741	1.20033	4.60043	1.63153
OTU104	root;cellular organisms;Bacteria;Bacteroidetes/Chlorobi group;Bacteroidetes;Flavobacteriia;Flavobacteriales;Flavobacteriaceae;Capnocytophaga;	Capnocytophaga	0	0	0	0	0	0	0	0	0.0117103	0	0	0	0	0.043611	0	0	0	0	0.00608835	0.0102134	0	0	0.012455	0	0.0237383	0	0	0	0	0.00846378
OTU249	root;cellular organisms;Bacteria;Firmicutes;Bacilli;Lactobacillales;Carnobacteriaceae;Carnobacterium;	Carnobacterium	0.0572054	0.0893017	0.0928146	0.0991304	0.102808	0.114955	0.0826219	0.0505792	0.0945187	0	0.12184	0.0467552	0.0982525	0	0	0	0	0	0.0535775	0.0454339	0	0.0574383	0.063659	0.0343606	0	0.0370233	0	0	0	0.0268943
OTU295	root;cellular organisms;Bacteria;Firmicutes;Clostridia;Clostridiales;Lachnospiraceae;Catonella;	Catonella	0.0373079	0	0.0232037	0.0315415	0.0212706	0.0464892	0.0321307	0.0489476	0.0451683	0	0.0456899	0.0374042	0.0491263	0	0	0	0	0	0	0.0206814	0.0407498	0.0670113	0.0553557	0.04229	0	0	0	0	0	0.0280975
OTU602	root;cellular organisms;Bacteria;Proteobacteria;Gammaproteobacteria;Enterobacteriales;Enterobacteriaceae;Cedecea;	Cedecea	0.0348207	0.0446508	0.0232037	0.0360474	0.0141804	0.0278935	0.0413109	0.0261054	0.0301122	0	0.021322	0.0303909	0	0	0	0	0	0	0.099849	0.0246527	0	0.0191461	0.0193745	0.0185019	0.0759626	0.055535	0	0	0	0.0273629
OTU296	root;cellular organisms;Bacteria;Firmicutes;Clostridia;Clostridiales;Lachnospiraceae;Cellulosilyticum;	Cellulosilyticum	0.0572054	0.0357207	0.0734782	0.0856126	0.0709019	0.0955142	0.0803268	0.0930005	0.0886636	0.0568505	0.0822419	0.0794838	0.0701804	0	0	0	0	0	0.0158297	0.0371285	0.0407498	0.0574383	0.10656	0.0819369	0.0902056	0	0	0	0	0.0438498
OTU127	root;cellular organisms;Bacteria;Bacteroidetes/Chlorobi group;Bacteroidetes;Sphingobacteriia;Sphingobacteriales;Chitinophagaceae;Chitinophaga;	Chitinophaga	0.0248719	0	0	0	0.0177255	0.0236672	0	0	0.0234206	0	0.021322	0	0	0.218055	0	0	0	0	0.00487068	0.0495529	0	0.0191461	0.02491	0.0158588	0	0	0	0	0	0.0102452
OTU152	root;cellular organisms;Bacteria;Chlamydiae/Verrucomicrobia group;Chlamydiae;Chlamydiia;Chlamydiales;Chlamydiaceae;Chlamydia/Chlamydophila group;Chlamydia;	Chlamydia	0.0348207	0.821575	0.0773455	0.0495652	0.0319058	0.0388819	0.0527862	0.083211	0.0192383	2.41615	0.572647	0.112212	0.203523	0.741387	0.76349	2.94903	3.76587	5.1802	0	1.50689	0.977995	0.22018	0.0166067	0.0343606	0.00474766	0	4.26663	1.27886	5.98592	2.19416
OTU561	root;cellular organisms;Bacteria;Proteobacteria;delta/epsilon subdivisions;Deltaproteobacteria;Myxococcales;Sorangiineae;Polyangiaceae;Chondromyces;	Chondromyces	0	0.0446508	0	0.0135178	0	0	0	0	0	0	0	0	0	0.043611	0	0	0	0	0	0.0140102	0	0.0191461	0	0	0	0	0	0	0	0.00638203
OTU105	root;cellular organisms;Bacteria;Bacteroidetes/Chlorobi group;Bacteroidetes;Flavobacteriia;Flavobacteriales;Flavobacteriaceae;Chryseobacterium;	Chryseobacterium	0.937671	0.812645	1.0403	1.00933	1.17697	1.75898	1.05802	1.1568	1.74483	0.625355	1.32196	1.15252	1.17201	0.218055	1.32433	0.691256	0.510874	0	1.20428	0.448468	0.325998	0.488225	1.55826	0.816726	0.318093	0.314698	0.55401	1.37732	0	0.520355
OTU603	root;cellular organisms;Bacteria;Proteobacteria;Gammaproteobacteria;Enterobacteriales;Enterobacteriaceae;Citrobacter;	Citrobacter	2.12904	1.61636	2.20435	2.00063	1.46412	2.06159	1.93932	1.96443	2.16724	0.739056	1.69053	1.6037	1.73345	0.174444	1.56694	0.913386	0.802803	0	4.7063	0.990583	0.366748	1.05303	0.840022	1.43257	2.05099	4.09108	0.754556	1.57302	0	1.20175
OTU272	root;cellular organisms;Bacteria;Firmicutes;Clostridia;Clostridiales;Clostridiaceae;Clostridiisalibacter;	Clostridiisalibacter	0	0	0	0	0	0.0160599	0	0	0.0200748	0	0	0	0	0	0	0	0	0	0	0.00573583	0	0.0191461	0.0276778	0	0	0	0	0	0	0.0105417
OTU273	root;cellular organisms;Bacteria;Firmicutes;Clostridia;Clostridiales;Clostridiaceae;Clostridium;	Clostridium	23.4194	18.03	23.8534	26.202	30.5197	24.728	25.4269	26.9	25.2491	11.9386	23.375	28.8082	25.9948	0.523332	22.3667	12.4642	9.56941	4.19151	6.44878	9.05304	8.72046	29.5328	33.5981	31.2285	2.18392	3.3321	9.26023	20.4953	0	13.4498
OTU224	root;cellular organisms;Bacteria;Firmicutes;Bacilli;Bacillales;Paenibacillaceae;Cohnella;	Cohnella	0.0397951	0.0446508	0.04254	0.0540711	0.0425411	0.0701565	0.0481961	0.0391581	0.0493505	0.0568505	0.0456899	0.058444	0.0561443	0	0	0	0	0	0	0.0248879	0	0.0287191	0.0470523	0.0528625	0	0	0	0	0	0.0223457
OTU46	root;cellular organisms;Bacteria;Actinobacteria <phylum>;Actinobacteria;Coriobacteridae;Coriobacteriales;Coriobacterineae;Coriobacteriaceae;Collinsella;	Collinsella	0	0	0	0	0	0	0	0	0	0	0	0	0	0	0	0	0	0	0	0	0	0	0	0	0.0569719	0	0	0	0	0.0189906
OTU497	root;cellular organisms;Bacteria;Proteobacteria;Betaproteobacteria;Burkholderiales;Comamonadaceae;Comamonas;	Comamonas	0.189027	0.116092	0.135355	0.153201	0.109898	0.125944	0.0918021	0.075053	0.12714	0.0568505	0.103564	0.0841593	0.126325	0	0	0	0	0	0.092543	0.0587738	0	0	0.02491	0.0449331	0.0759626	0.148093	0	0	0	0.0509215
OTU372	root;cellular organisms;Bacteria;Firmicutes;Erysipelotrichia;Erysipelotrichales;Erysipelotrichaceae;Coprobacillus;	Coprobacillus	0.0198975	0	0.0193364	0.0360474	0.038996	0.0287388	0.0298357	0.0163159	0.0326215	0	0.021322	0.0537685	0	0	0	0	0	0	0	0.0172292	0.0407498	0.0287191	0.0456684	0.0290744	0	0	0	0	0	0.0197024
OTU297	root;cellular organisms;Bacteria;Firmicutes;Clostridia;Clostridiales;Lachnospiraceae;Coprococcus;	Coprococcus	0.0870517	0.053581	0.0657437	0.0946244	0.145349	0.110729	0.0803268	0.083211	0.104556	0.0568505	0.0913798	0.116888	0.0701804	0	0	0	0	0	0	0.0475583	0	0.105303	0.130086	0.0925094	0	0	0	0	0	0.0554783
OTU6	root;cellular organisms;Bacteria;Actinobacteria <phylum>;Actinobacteria;Actinobacteridae;Actinomycetales;Corynebacterineae;Corynebacteriaceae;Corynebacterium;	Corynebacterium	0	0.0714413	0.0232037	0.0135178	0	0	0.0183604	0.0163159	0.0117103	0.0284252	0.0670119	0.151954	0	0.348888	0.679292	0.785744	0	0	0.0243534	0.232375	0.0814996	0	0	0.0158588	0.0189906	0	0	0.220621	0	0.0735795
OTU604	root;cellular organisms;Bacteria;Proteobacteria;Gammaproteobacteria;Enterobacteriales;Enterobacteriaceae;Cronobacter;	Cronobacter	0.467592	1.33059	1.0287	0.545217	0.829552	0.259494	0.323602	0.331212	0.262645	0.341103	0.292415	0.294558	0.238613	1.00305	0.256875	0	0	0	0.178998	0.371038	0.529747	0.277618	0.184058	0.282814	0.0664673	0.259163	0	0.229346	0	0.16732
OTU491	root;cellular organisms;Bacteria;Proteobacteria;Betaproteobacteria;Burkholderiales;Burkholderiaceae;Cupriavidus;	Cupriavidus	0.0198975	0	0	0	0	0.0185957	0	0	0	0	0.0335059	0.0163643	0.0280721	0.087222	0	0	0	0	0.00974137	0.0213775	0	0	0	0	0.014243	0	0	0	0	0.00474766
OTU17	root;cellular organisms;Bacteria;Actinobacteria <phylum>;Actinobacteria;Actinobacteridae;Actinomycetales;Micrococcineae;Microbacteriaceae;Curtobacterium;	Curtobacterium	0	0.0446508	0	0.0135178	0	0	0	0	0	0	0	0	0	0.087222	0	0	0	0	0	0.0219489	0.0814996	0.0287191	0	0	0	0	0	0	0	0.0276523
OTU498	root;cellular organisms;Bacteria;Proteobacteria;Betaproteobacteria;Burkholderiales;Comamonadaceae;Curvibacter;	Curvibacter	0.0198975	0	0	0.0135178	0	0	0.0160654	0.0163159	0	0	0	0	0.0350902	0.087222	0	0	0	0	0	0.0211864	0	0	0	0.021145	0	0	0	0	0	0.00704833
OTU84	root;cellular organisms;Bacteria;Bacteroidetes/Chlorobi group;Bacteroidetes;Cytophagia;Cytophagales;Cytophagaceae;Cytophaga;	Cytophaga	0	0	0	0	0	0	0	0	0	0	0	0	0	0.087222	0	0	0	0	0	0.0200101	0	0	0	0	0	0	0	0	0	0
OTU313	root;cellular organisms;Bacteria;Firmicutes;Clostridia;Clostridiales;Peptococcaceae;Dehalobacter;	Dehalobacter	0.0149231	0	0.0309382	0.0270356	0.0283607	0.0388819	0.0275406	0.0326318	0.0401496	0.0284252	0.0365519	0.0420797	0.0280721	0	0	0	0	0	0.00487068	0.0162793	0	0.0287191	0.051204	0.0370038	0	0	0	0	0	0.0203003
OTU242	root;cellular organisms;Bacteria;Firmicutes;Bacilli;Bacillales;unclassified Bacillales;Dehalobacterium;	Dehalobacterium	0	0	0	0	0	0	0	0	0	0	0	0	0	0	0	0	0	0	0.0474892	0.0108948	0	0	0	0	0.0189906	0.055535	0	0	0	0.0188005
OTU187	root;cellular organisms;Bacteria;Deinococcus-Thermus;Deinococci;Deinococcales;Deinococcaceae;Deinococcus;	Deinococcus	0.0447694	0.0357207	0	0	0	0	0	0	0.0117103	0	0	0	0	0	0	0	0	0	0.00243534	0.0128062	0	0	0	0	0.00474766	0.0185117	0	0	0	0.00617567
OTU499	root;cellular organisms;Bacteria;Proteobacteria;Betaproteobacteria;Burkholderiales;Comamonadaceae;Delftia;	Delftia	0.28354	0.107162	0.201098	0.166719	0.155984	0.164825	0.128523	0.117474	0.203257	0.0852757	0.146208	0.0935104	0.119307	0.043611	0	0	0	0	0.454191	0.111002	0	0.0478652	0.0553557	0.08458	0.394056	0.925583	0	0	0	0.310646
OTU314	root;cellular organisms;Bacteria;Firmicutes;Clostridia;Clostridiales;Peptococcaceae;Desulfitibacter;	Desulfitibacter	0	0	0	0	0.0141804	0	0	0	0.0142196	0	0	0	0	0	0	0	0	0	0	0.00447729	0	0.0191461	0.0138389	0	0	0	0	0	0	0.00739255
OTU315	root;cellular organisms;Bacteria;Firmicutes;Clostridia;Clostridiales;Peptococcaceae;Desulfitobacterium;	Desulfitobacterium	0.243745	0.196464	0.29778	0.261344	0.262337	0.284852	0.286881	0.290423	0.286066	0.255827	0.231496	0.27118	0.294758	0	0.259729	0	0	0	0.085237	0.116513	0.122249	0.287191	0.333518	0.317175	0.0332336	0.0185117	0	0.219375	0	0.142265
OTU548	root;cellular organisms;Bacteria;Proteobacteria;delta/epsilon subdivisions;Deltaproteobacteria;Desulfobacterales;Desulfobacteraceae;Desulfococcus;	Desulfococcus	0	0	0	0	0	0	0	0	0	0	0	0	0	0.043611	0	0	0	0	0	0.010005	0.0407498	0	0	0	0	0	0	0	0	0.0135833
OTU316	root;cellular organisms;Bacteria;Firmicutes;Clostridia;Clostridiales;Peptococcaceae;Desulfosporosinus;	Desulfosporosinus	0.216386	0.151813	0.232037	0.225296	0.237521	0.245125	0.20426	0.262686	0.214131	0.198977	0.19799	0.261829	0.238613	0.043611	0.19551	0	0	0	0.0365301	0.0963111	0.122249	0.229753	0.251868	0.25374	0	0.0185117	0	0	0	0.117584
OTU317	root;cellular organisms;Bacteria;Firmicutes;Clostridia;Clostridiales;Peptococcaceae;Desulfotomaculum;	Desulfotomaculum	0.0447694	0.0625112	0.069611	0.0901185	0.0957175	0.108193	0.100982	0.083211	0.10121	0	0.0883338	0.0958481	0.119307	0	0	0	0	0	0.0389655	0.044914	0	0.105303	0.127318	0.0740075	0.028486	0.0185117	0	0	0	0.0500441
OTU554	root;cellular organisms;Bacteria;Proteobacteria;delta/epsilon subdivisions;Deltaproteobacteria;Desulfovibrionales;Desulfovibrionaceae;Desulfovibrio;	Desulfovibrio	0	0.0357207	0.0154691	0.0135178	0.0177255	0.022822	0.0160654	0.0146843	0.0192383	0	0.021322	0	0	0	0	0	0	0	0.00365301	0.010892	0	0.0191461	0.0221423	0	0.327589	0	0	0	0	0.10785
OTU386	root;cellular organisms;Bacteria;Firmicutes;Negativicutes;Selenomonadales;Veillonellaceae;Dialister;	Dialister	0	0	0	0	0.0141804	0	0	0	0	0	0	0	0	0	0	0	0	0	0	0.0032532	0	0	0	0	0.541233	0	0	0	0	0.180411
OTU605	root;cellular organisms;Bacteria;Proteobacteria;Gammaproteobacteria;Enterobacteriales;Enterobacteriaceae;Dickeya;	Dickeya	0.052231	0.0357207	0.0270709	0.0315415	0.0212706	0.0388819	0.0252456	0.0228422	0.0351309	0	0.021322	0.0280531	0.0280721	0	0	0	0	0	0.0340948	0.0163265	0	0.0574383	0.0207584	0.0317175	0.028486	0.0185117	0	0	0	0.0198573
OTU373	root;cellular organisms;Bacteria;Firmicutes;Erysipelotrichia;Erysipelotrichales;Erysipelotrichaceae;Dielma;	Dielma	0.0149231	0	0.0154691	0	0.0248157	0.0135241	0.0206555	0.0179475	0.0117103	0	0	0	0	0	0	0	0	0	0	0.00882144	0.0407498	0	0.0193745	0	0	0	0	0	0	0.0142927
OTU298	root;cellular organisms;Bacteria;Firmicutes;Clostridia;Clostridiales;Lachnospiraceae;Dorea;	Dorea	0.0596926	0.0714413	0.0966819	0.12166	0.116988	0.125098	0.0918021	0.109316	0.138014	0	0.0791959	0.126239	0.133343	0	0	0	0	0	0	0.0561479	0	0.172315	0.146692	0.118941	0	0	0	0	0	0.0742016
OTU85	root;cellular organisms;Bacteria;Bacteroidetes/Chlorobi group;Bacteroidetes;Cytophagia;Cytophagales;Cytophagaceae;Dyadobacter;	Dyadobacter	0	0	0	0.0225296	0.0248157	0.0329651	0	0.0212106	0.0368038	0	0	0.0187021	0	0.043611	0	0	0	0	0	0.0151794	0.0407498	0.0287191	0.02491	0.0264313	0	0	0	0	0	0.0165181
OTU65	root;cellular organisms;Bacteria;Bacteroidetes/Chlorobi group;Bacteroidetes;Bacteroidia;Bacteroidales;Porphyromonadaceae;Dysgonomonas;	Dysgonomonas	0	0	0	0	0	0.0126789	0	0	0.016729	0	0	0.0187021	0	0.043611	0	0	0	0	0	0.0111792	0.0407498	0.0191461	0	0	0	0	0	0	0	0.0142676
OTU606	root;cellular organisms;Bacteria;Proteobacteria;Gammaproteobacteria;Enterobacteriales;Enterobacteriaceae;Edwardsiella;	Edwardsiella	0.0273591	0	0.0270709	0.0225296	0	0.0236672	0.0321307	0.027737	0.0192383	0.0284252	0	0.0257154	0.0421082	0	0	0	0	0	0.0401831	0.0154864	0.0407498	0.0287191	0	0.0343606	0.0332336	0.0185117	0	0	0	0.0174064
OTU107	root;cellular organisms;Bacteria;Bacteroidetes/Chlorobi group;Bacteroidetes;Flavobacteriia;Flavobacteriales;Flavobacteriaceae;Elizabethkingia;	Elizabethkingia	0.0422822	0	0.04254	0.0540711	0.038996	0.0701565	0.045901	0.0522108	0.074444	0	0.0578739	0.0654573	0.0631623	0.130833	0	0	0	0	0.0207004	0.0351326	0.0407498	0.0382922	0.0802657	0.0396469	0.014243	0	0	0	0	0.0280486
OTU108	root;cellular organisms;Bacteria;Bacteroidetes/Chlorobi group;Bacteroidetes;Flavobacteriia;Flavobacteriales;Flavobacteriaceae;Empedobacter;	Empedobacter	0	0	0	0.0225296	0.0141804	0.0202862	0	0.0212106	0.0217477	0	0	0.0187021	0.0210541	0	0	0	0	0	0	0.0100243	0	0	0.0332134	0.0185019	0	0	0	0	0	0.0119806
OTU669	root;cellular organisms;Bacteria;Proteobacteria;Gammaproteobacteria;Pseudomonadales;Moraxellaceae;Enhydrobacter;	Enhydrobacter	0.0149231	0	0	0	0	0	0.0298357	0	0.0133832	0.0568505	0.0335059	0.301571	0	0.261666	0.717823	0.86034	0	0	0	0.252161	0	0	0	0	0	0	0	0.392631	0	0.130877
OTU607	root;cellular organisms;Bacteria;Proteobacteria;Gammaproteobacteria;Enterobacteriales;Enterobacteriaceae;Enterobacter;	Enterobacter	13.881	11.8057	13.0714	12.2832	8.84501	7.07397	11.932	10.4356	7.02115	8.04434	9.82638	9.30896	11.1306	1.65722	8.7366	7.71654	8.02219	6.10093	29.05	5.36367	5.41972	10.1761	6.57902	11.2121	12.3534	28.7856	7.45281	8.16672	3.37569	7.458
OTU254	root;cellular organisms;Bacteria;Firmicutes;Bacilli;Lactobacillales;Enterococcaceae;Enterococcus;	Enterococcus	0.176591	0.133952	0.154691	0.193755	0.212706	0.29584	0.215735	0.200685	0.276865	0.0568505	0.271094	0.215074	0.196505	0.043611	0.251167	0	0	0	0.259364	0.0991518	0.0814996	0.162742	0.208968	0.153301	0.132935	0.277675	0	0.279204	0	0.103868
OTU109	root;cellular organisms;Bacteria;Bacteroidetes/Chlorobi group;Bacteroidetes;Flavobacteriia;Flavobacteriales;Flavobacteriaceae;Epilithonimonas;	Epilithonimonas	0.0149231	0	0	0.0135178	0.0283607	0.0185957	0	0.0163159	0.0200748	0	0.021322	0	0	0.043611	0	0	0	0	0	0.012775	0	0	0.0179906	0	0	0	0	0	0	0.00599686
OTU608	root;cellular organisms;Bacteria;Proteobacteria;Gammaproteobacteria;Enterobacteriales;Enterobacteriaceae;Erwinia;	Erwinia	0.0820773	0.053581	0.0657437	0.0720948	0.038996	0.0583228	0.0550812	0.0620003	0.0510234	0.0284252	0.0395979	0.0490929	0.0280721	0.043611	0	0	0	0	0.0596659	0.0257519	0	0.0478652	0.0290617	0.0581488	0.0474766	0.0185117	0	0	0	0.0240359
OTU374	root;cellular organisms;Bacteria;Firmicutes;Erysipelotrichia;Erysipelotrichales;Erysipelotrichaceae;Erysipelatoclostridium;	Erysipelatoclostridium	0	0	0.0154691	0.0270356	0.0177255	0.0160599	0.0252456	0.0244738	0.0217477	0.0284252	0	0.0257154	0	0	0	0	0	0	0	0.0119617	0	0.0191461	0.0221423	0.0185019	0	0	0	0	0	0.0100123
OTU375	root;cellular organisms;Bacteria;Firmicutes;Erysipelotrichia;Erysipelotrichales;Erysipelotrichaceae;Erysipelothrix;	Erysipelothrix	0	0	0	0	0	0	0	0	0	0	0	0	0	0	0	0	0	0	0.0280064	0.00642512	0	0	0	0	0.0237383	0.0370233	0	0	0	0.0138022
OTU472	root;cellular organisms;Bacteria;Proteobacteria;Alphaproteobacteria;Sphingomonadales;Erythrobacteraceae;Erythrobacter;	Erythrobacter	0	0.053581	0	0	0	0	0	0	0	0.0284252	0	0	0	0	0	0	0	0	0	0.0135912	0.0407498	0	0	0	0	0	0	0	0	0.0135833
OTU609	root;cellular organisms;Bacteria;Proteobacteria;Gammaproteobacteria;Enterobacteriales;Enterobacteriaceae;Escherichia;	Escherichia	2.27081	2.01822	1.60492	1.53201	1.4074	1.49019	1.69375	1.53859	1.2806	1.05173	1.16662	1.43772	1.27728	3.40166	1.44992	1.58475	1.26989	1.60032	0.798792	0.548599	4.68623	1.67528	0.961805	1.54623	0.180411	0.518327	1.72721	1.53313	1.95193	1.28716
OTU335	root;cellular organisms;Bacteria;Firmicutes;Clostridia;Clostridiales;Ruminococcaceae;Ethanoligenens;	Ethanoligenens	0	0.053581	0.0193364	0	0.0248157	0.026203	0.0229505	0	0.0309486	0.0284252	0	0	0	0	0	0	0	0	0	0.0159872	0	0	0.02491	0.021145	0.028486	0	0	0	0	0.0125584
OTU290	root;cellular organisms;Bacteria;Firmicutes;Clostridia;Clostridiales;Eubacteriaceae;Eubacterium;	Eubacterium	0.38054	0.276835	0.332586	0.392016	0.457317	0.502084	0.43606	0.455213	0.495178	0.255827	0.405117	0.462876	0.364938	0.043611	0.391021	0	0	0	0.101067	0.181051	0.0814996	0.382922	0.588154	0.486335	1.77088	0.0925583	0	0.539712	0	0.552826
OTU219	root;cellular organisms;Bacteria;Firmicutes;Bacilli;Bacillales;Bacillales incertae sedis;Bacillales Family XII. Incertae Sedis;Exiguobacterium;	Exiguobacterium	0	0	0	0	0	0.0160599	0	0.0195791	0.0209112	0	0	0.0163643	0.0280721	0	0	0	0	0	0.00487068	0.00933429	0	0	0.0166067	0	0	0	0	0	0	0.00553557
OTU336	root;cellular organisms;Bacteria;Firmicutes;Clostridia;Clostridiales;Ruminococcaceae;Faecalibacterium;	Faecalibacterium	0.0348207	0	0.0309382	0.0315415	0.038996	0.0329651	0.0275406	0.027737	0.0368038	0	0.024368	0.0303909	0.0350902	0	0	0	0	0	0.00487068	0.0162516	0	0.0191461	0.0415167	0.0317175	0.683663	0	0	0	0	0.224604
OTU274	root;cellular organisms;Bacteria;Firmicutes;Clostridia;Clostridiales;Clostridiaceae;Fervidicella;	Fervidicella	0.0497438	0.053581	0.0464073	0.058577	0.0850822	0.0684659	0.0344258	0.0505792	0.0869907	0	0.0609199	0.058444	0.0491263	0	0	0	0	0	0	0.0313985	0.0407498	0.0191461	0.0664268	0.0158588	0	0	0	0	0	0.0235716
OTU204	root;cellular organisms;Bacteria;Firmicutes;Bacilli;Bacillales;Bacillaceae;Fictibacillus;	Fictibacillus	0	0	0	0	0	0.0118336	0	0	0.0125467	0.0284252	0	0	0	0	0	0	0	0	0.00243534	0.00726778	0	0	0.012455	0	0	0	0	0	0	0.00415167
OTU322	root;cellular organisms;Bacteria;Firmicutes;Clostridia;Clostridiales;Peptoniphilaceae;Finegoldia;	Finegoldia	0	0	0	0	0	0	0	0	0	0	0	0.11455	0	0.087222	0	0	0	0	0.00243534	0.0320941	0	0.0191461	0	0	0.00474766	0	0	0	0	0.00638042
OTU129	root;cellular organisms;Bacteria;Bacteroidetes/Chlorobi group;Bacteroidetes;Sphingobacteriia;Sphingobacteriales;Chitinophagaceae;Flavihumibacter;	Flavihumibacter	0	0	0.0154691	0.0135178	0	0.0135241	0	0	0	0	0	0.0187021	0	0.261666	0	0	0	0	0	0.0595991	0.0407498	0	0	0	0	0	0	0	0	0.0135833
OTU110	root;cellular organisms;Bacteria;Bacteroidetes/Chlorobi group;Bacteroidetes;Flavobacteriia;Flavobacteriales;Flavobacteriaceae;Flavobacterium;	Flavobacterium	0.0994876	0.0803715	0.100549	0.0991304	0.113443	0.173278	0.117048	0.10279	0.172309	0.0284252	0.0974718	0.121563	0.140361	0.087222	0.174104	0	0	0	0.0365301	0.056318	0.0814996	0.0478652	0.12455	0.0898663	0.0237383	0.0740466	0	0	0	0.0459672
OTU347	root;cellular organisms;Bacteria;Firmicutes;Clostridia;Clostridiales;unclassified Clostridiales;Flavonifractor;	Flavonifractor	0	0	0	0	0	0.0135241	0	0	0	0	0	0	0	0	0	0	0	0	0.00365301	0.00316857	0	0	0	0	0.906803	0	0	0	0	0.302268
OTU95	root;cellular organisms;Bacteria;Bacteroidetes/Chlorobi group;Bacteroidetes;Cytophagia;Cytophagales;Flammeovirgaceae;Flexithrix;	Flexithrix	0	0	0	0.0135178	0	0	0	0	0.0117103	0	0	0	0	0.043611	0	0	0	0	0	0.0104679	0	0	0	0	0	0	0	0	0	0
OTU397	root;cellular organisms;Bacteria;Fusobacteria;Fusobacteriia;Fusobacteriales;Fusobacteriaceae;Fusobacterium;	Fusobacterium	0.052231	0.116092	0.0502746	0.0450593	0.0460862	0.0447987	0.0481961	0.0440529	0.0610608	0.142126	0.118794	0.0771461	0.0491263	0.043611	0	0.449233	0.481682	0.637934	0.0292241	0.179571	0.122249	0.0478652	0.0705785	0.0396469	0.0332336	0	0.634228	0.229346	0	0.201797
OTU44	root;cellular organisms;Bacteria;Actinobacteria <phylum>;Actinobacteria;Actinobacteridae;Bifidobacteriales;Bifidobacteriaceae;Gardnerella;	Gardnerella	0	0	0	0	0	0	0	0	0	0.113701	0.021322	0	0	0	0	0	0	0	0	0.026271	0	0.0191461	0	0	0	0	0	0	0	0.00638203
OTU403	root;cellular organisms;Bacteria;Planctomycetes;Planctomycetia;Planctomycetales;Planctomycetaceae;Gemmata;	Gemmata	0.0348207	0.285765	0.0270709	0.063083	0.0709019	0.0135241	0.0665565	0.055474	0.0184019	0.142126	0	0.128577	0	2.66027	0.31824	0	0	0	0	0.601913	1.99674	0.459506	0.0401329	0.0766506	0	0	0.56153	0	1.17881	0.693116
OTU205	root;cellular organisms;Bacteria;Firmicutes;Bacilli;Bacillales;Bacillaceae;Geobacillus;	Geobacillus	0.0248719	0	0.0348055	0.0135178	0.038996	0.0405724	0.043606	0.0342633	0.0368038	0	0.021322	0.0303909	0.0280721	0	0	0	0	0	0.00730603	0.0170195	0	0	0.0318295	0	0.00949532	0	0	0	0	0.010686
OTU557	root;cellular organisms;Bacteria;Proteobacteria;delta/epsilon subdivisions;Deltaproteobacteria;Desulfuromonadales;Geobacteraceae;Geobacter;	Geobacter	0	0	0	0.0225296	0	0.0143694	0	0	0	0	0	0	0	0	0	0	0	0	0.00974137	0.0062114	0	0	0	0	0.014243	0	0	0	0	0.00474766
OTU583	root;cellular organisms;Bacteria;Proteobacteria;Gammaproteobacteria;Alteromonadales;Alteromonadales genera incertae sedis;Gilvimarinus;	Gilvimarinus	0	0	0	0	0	0	0	0	0	0	0	0	0	0.043611	0	0	0	0	0	0.010005	0.0407498	0	0	0	0	0	0	0	0	0.0135833
OTU7	root;cellular organisms;Bacteria;Actinobacteria <phylum>;Actinobacteria;Actinobacteridae;Actinomycetales;Corynebacterineae;Gordoniaceae;Gordonia;	Gordonia	0	0	0	0	0	0	0	0	0	0	0.021322	0.0163643	0	0.043611	0	0	0	0	0	0.0112459	0.0407498	0	0	0	0.00949532	0	0	0	0	0.0135564
OTU348	root;cellular organisms;Bacteria;Firmicutes;Clostridia;Clostridiales;unclassified Clostridiales;Gottschalkia;	Gottschalkia	0.0447694	0	0.0232037	0.0315415	0.0638117	0.0447987	0.0160654	0.0310002	0.0476776	0.0568505	0	0.0233776	0.0701804	0	0	0	0	0	0.00974137	0.0242944	0	0.0191461	0.0525879	0.0317175	0	0.0185117	0	0	0	0.0188015
OTU663	root;cellular organisms;Bacteria;Proteobacteria;Gammaproteobacteria;Pasteurellales;Pasteurellaceae;Haemophilus;	Haemophilus	0.0248719	0	0	0	0	0	0	0	0	0.0284252	0	0.0350664	0	0.305277	0	0	0	0	0.0121767	0.0696542	0	0	0	0	0.00949532	0.0185117	0	0	0	0.00657351
OTU612	root;cellular organisms;Bacteria;Proteobacteria;Gammaproteobacteria;Enterobacteriales;Enterobacteriaceae;Hafnia;	Hafnia	0	0	0.0348055	0.0135178	0.0177255	0.0185957	0	0.0163159	0.0175654	0	0.021322	0.0303909	0.0210541	0	0	0	0	0	0.0182651	0.0117207	0	0.0382922	0.012455	0	0.00474766	0.0185117	0	0	0	0.0131248
OTU654	root;cellular organisms;Bacteria;Proteobacteria;Gammaproteobacteria;Oceanospirillales;Halomonadaceae;Halomonas;	Halomonas	0	0.0446508	0	0	0.0177255	0.0143694	0.0252456	0	0.0133832	0	0	0.0187021	0	0.087222	0	0	0	0	0.00487068	0.0218832	0	0.0382922	0.0207584	0.0158588	0.00949532	0	0	0	0	0.0134503
OTU720	root;cellular organisms;Bacteria;unclassified Bacteria;Haloplasmatales;Haloplasmataceae;Haloplasma;	Haloplasma	0	0	0.0154691	0.0135178	0	0.0135241	0	0.0146843	0	0	0	0	0.0210541	0	0	0	0	0	0	0.00723252	0	0	0.012455	0	0	0	0	0	0	0.00415167
OTU568	root;cellular organisms;Bacteria;Proteobacteria;delta/epsilon subdivisions;Epsilonproteobacteria;Campylobacterales;Helicobacteraceae;Helicobacter;	Helicobacter	0.0198975	1.08055	0.108284	0.180237	0	0.0540965	0.0550812	0.10279	0.0393131	2.50142	0.469083	0.0911726	0.147379	0.174444	0.736375	2.85288	3.7542	4.98509	0.00487068	1.48208	1.18174	0.134023	0.0318295	0.0158588	0	0.0185117	3.97333	1.20282	5.51133	2.02606
OTU291	root;cellular organisms;Bacteria;Firmicutes;Clostridia;Clostridiales;Heliobacteriaceae;Heliobacterium;	Heliobacterium	0.0198975	0.0357207	0.0193364	0	0.0177255	0.0135241	0.0183604	0	0.0133832	0.0284252	0	0	0	0.087222	0	0	0	0	0.00243534	0.0211221	0.0407498	0.0287191	0	0	0	0	0	0	0	0.015609
OTU512	root;cellular organisms;Bacteria;Proteobacteria;Betaproteobacteria;Burkholderiales;Oxalobacteraceae;Herbaspirillum;	Herbaspirillum	0.0248719	0	0.04254	0	0.0141804	0.0169052	0.0183604	0.0195791	0.0234206	0	0	0.0303909	0	0.566943	0	0	0	0	0.00608835	0.128216	1.14099	0.526517	0.0290617	0.100439	0.0237383	0.0185117	0	0	0	0.38972
OTU513	root;cellular organisms;Bacteria;Proteobacteria;Betaproteobacteria;Burkholderiales;Oxalobacteraceae;Herminiimonas;	Herminiimonas	0	0	0.0193364	0	0	0	0.0160654	0	0	0	0	0	0.0210541	0	0	0	0	0	0.0085237	0.00717128	0	0	0	0	0.014243	0.0185117	0	0	0	0.00730014
OTU664	root;cellular organisms;Bacteria;Proteobacteria;Gammaproteobacteria;Pasteurellales;Pasteurellaceae;Histophilus;	Histophilus	0	0	0	0	0	0	0	0	0	0	0	0	0	0	0	0	0	0	0	0	0	0	0	0	0.30385	0	0	0	0	0.101283
OTU376	root;cellular organisms;Bacteria;Firmicutes;Erysipelotrichia;Erysipelotrichales;Erysipelotrichaceae;Holdemania;	Holdemania	0	0	0	0	0.0177255	0.0160599	0	0	0.0184019	0	0	0.0233776	0	0	0	0	0	0	0	0.00801639	0	0	0.0207584	0	0	0	0	0	0	0.00691946
OTU327	root;cellular organisms;Bacteria;Firmicutes;Clostridia;Clostridiales;Peptostreptococcaceae;Intestinibacter;	Intestinibacter	0	0	0	0.0225296	0.0141804	0	0	0	0	0	0	0	0	0	0	0	0	0	0	0.00595231	0	0	0.0193745	0	0	0	0	0	0	0.00645816
OTU349	root;cellular organisms;Bacteria;Firmicutes;Clostridia;Clostridiales;unclassified Clostridiales;Intestinimonas;	Intestinimonas	0.0397951	0	0	0.0180237	0.0248157	0.0236672	0	0.027737	0.0250935	0	0.027414	0	0	0	0	0	0	0	0.00974137	0.0135443	0	0	0.0262939	0.0290744	0.0902056	0	0	0	0	0.0302471
OTU514	root;cellular organisms;Bacteria;Proteobacteria;Betaproteobacteria;Burkholderiales;Oxalobacteraceae;Janthinobacterium;	Janthinobacterium	0.0895389	0.0803715	0.0734782	0.103636	0.0638117	0.0811448	0.087212	0.0407897	0.0677524	0.0284252	0.0609199	0.0444174	0.0210541	0.043611	0	0	0	0	0.0876723	0.0347556	0	0.0191461	0.0235262	0.021145	0.0617196	0.0370233	0	0	0	0.0212456
OTU229	root;cellular organisms;Bacteria;Firmicutes;Bacilli;Bacillales;Planococcaceae;Jeotgalibacillus;	Jeotgalibacillus	0	0.0357207	0	0	0.0141804	0	0	0	0.0150561	0.0284252	0	0.0163643	0.0210541	0	0	0	0	0	0	0.0113586	0	0	0.0166067	0	0	0	0	0	0	0.00553557
OTU613	root;cellular organisms;Bacteria;Proteobacteria;Gammaproteobacteria;Enterobacteriales;Enterobacteriaceae;Klebsiella;	Klebsiella	6.60598	5.48312	6.42354	6.60118	5.66151	4.97773	6.64418	5.62735	5.07892	3.92268	4.28267	4.92098	4.76525	3.70693	4.97338	5.28471	5.1321	5.96501	17.8791	3.00352	3.91198	4.96841	4.30667	5.92589	9.7517	21.0107	6.18185	4.97956	6.40692	5.34851
OTU614	root;cellular organisms;Bacteria;Proteobacteria;Gammaproteobacteria;Enterobacteriales;Enterobacteriaceae;Kluyvera;	Kluyvera	0.0497438	0	0.0580091	0.063083	0.0425411	0.0380366	0.0344258	0.0489476	0.0368038	0.0284252	0.0335059	0.0303909	0.0491263	0	0	0	0	0	0.129073	0.0318312	0.0407498	0.0382922	0.0193745	0.0370038	0.0332336	0.0185117	0	0	0	0.0174152
OTU615	root;cellular organisms;Bacteria;Proteobacteria;Gammaproteobacteria;Enterobacteriales;Enterobacteriaceae;Kosakonia;	Kosakonia	0.0870517	0.053581	0.0348055	0.108142	0.0673568	0.0760733	0.0596713	0.0783162	0.0644066	0	0.0822419	0.0537685	0.112289	0	0	0	0	0	0.249623	0.060189	0.0407498	0.0478652	0.0442845	0.0528625	0.118692	0.148093	0	0	0	0.052406
OTU301	root;cellular organisms;Bacteria;Firmicutes;Clostridia;Clostridiales;Lachnospiraceae;Lachnoanaerobaculum;	Lachnoanaerobaculum	0.0447694	0.0357207	0.0309382	0.0495652	0.038996	0.0473345	0.043606	0.0358949	0.0326215	0	0.0395979	0.0490929	0.0561443	0	0	0	0	0	0	0.0216738	0	0.0670113	0.0595073	0.04229	0	0	0	0	0	0.0288397
OTU303	root;cellular organisms;Bacteria;Firmicutes;Clostridia;Clostridiales;Lachnospiraceae;Lachnoclostridium;	Lachnoclostridium	8.47635	6.68869	8.79032	9.15604	9.98298	10.0594	9.76774	10.0489	10.234	4.80387	9.17758	10.0641	9.88841	0.087222	7.55212	4.40779	3.65494	1.59374	0.416443	3.50785	3.21923	8.96994	11.424	10.8183	0.213645	0.203628	3.3391	7.23812	0	4.64643
OTU304	root;cellular organisms;Bacteria;Firmicutes;Clostridia;Clostridiales;Lachnospiraceae;Lachnospira;	Lachnospira	0	0	0	0.0135178	0	0.0143694	0	0	0	0	0	0	0	0	0	0	0	0	0	0.00439873	0.0407498	0	0.0138389	0.0158588	0	0	0	0	0	0.013929
OTU258	root;cellular organisms;Bacteria;Firmicutes;Bacilli;Lactobacillales;Lactobacillaceae;Lactobacillus;	Lactobacillus	0.335771	0.660832	0.270709	0.337944	0.326149	0.361771	0.279996	0.285528	0.318687	0.653781	0.462991	0.27118	0.407046	0.610554	0.438115	0.585164	0.627646	0.795773	0.785398	0.179217	0.529747	0.296764	0.160531	0.195591	0.413047	0.703443	0.686872	0.532233	0.872627	0.243036
OTU262	root;cellular organisms;Bacteria;Firmicutes;Bacilli;Lactobacillales;Streptococcaceae;Lactococcus;	Lactococcus	0.0348207	0.0357207	0.0154691	0.0495652	0.038996	0.0414177	0.0344258	0.0293686	0.040986	0.0284252	0.0335059	0.0280531	0.0421082	0	0	0	0	0	0.12542	0.0286438	0	0.0287191	0.0304456	0	0.0712149	0.11107	0	0	0	0.0398156
OTU529	root;cellular organisms;Bacteria;Proteobacteria;Betaproteobacteria;Neisseriales;Chromobacteriaceae;Laribacter;	Laribacter	0	0	0	0	0	0	0	0	0	0	0	0	0	0	0	0	0	0	0	0	0	0	0	0	0.28486	0	0	0	0	0.0949532
OTU616	root;cellular organisms;Bacteria;Proteobacteria;Gammaproteobacteria;Enterobacteriales;Enterobacteriaceae;Leclercia;	Leclercia	1.83057	0.973388	1.47343	1.41937	1.09543	1.42511	1.42982	1.25959	1.44204	0.739056	1.14225	0.956144	1.24219	0	1.20018	0.661417	0.540067	0	3.47767	0.738093	0.203749	0.402068	0.582618	0.940953	1.74714	4.14661	0	1.13427	0	1.30594
OTU647	root;cellular organisms;Bacteria;Proteobacteria;Gammaproteobacteria;Legionellales;Legionellaceae;Legionella;	Legionella	0	0.0357207	0	0	0	0	0	0.0146843	0	0	0	0	0	0	0	0	0	0	0.0121767	0.0089248	0.0407498	0	0	0	0.00474766	0	0	0	0	0.0134772
OTU617	root;cellular organisms;Bacteria;Proteobacteria;Gammaproteobacteria;Enterobacteriales;Enterobacteriaceae;Lelliottia;	Lelliottia	0	0	0	0	0	0	0	0	0	0	0	0	0	0	0	0	0	0	0.508986	0.116769	0	0	0	0	0.194654	0.462792	0	0	0	0.159703
OTU399	root;cellular organisms;Bacteria;Fusobacteria;Fusobacteriia;Fusobacteriales;Leptotrichiaceae;Leptotrichia;	Leptotrichia	0	0	0	0	0	0.0160599	0	0.0212106	0.0158925	0	0	0	0	0	0	0	0	0	0.00243534	0.00668174	0	0	0.0152228	0.021145	0.00474766	0	0	0	0	0.00801213
OTU260	root;cellular organisms;Bacteria;Firmicutes;Bacilli;Lactobacillales;Leuconostocaceae;Leuconostoc;	Leuconostoc	0.0223847	0.205394	0.0386728	0.0450593	0.0779921	0.0304293	0.0321307	0.0293686	0.0250935	0.227402	0.109656	0.0654573	0.0561443	1.61361	0.496625	0.454206	0.694789	1.38767	0.0316594	0.466461	0.774246	0.114877	0.0276778	0.0370038	0.028486	0.0185117	0	0.317844	0	0.255872
OTU221	root;cellular organisms;Bacteria;Firmicutes;Bacilli;Bacillales;Listeriaceae;Listeria;	Listeria	0.0746157	0.625112	0.0966819	0.112648	0.0602666	0.0938237	0.103277	0.130527	0.0895001	1.84764	0.481267	0.149617	0.105271	0.261666	0.666448	2.8363	3.5586	4.80533	0.010959	1.39042	1.05949	0.134023	0.0802657	0.0687213	0.00949532	0	3.81289	1.29132	5.0444	1.87441
OTU209	root;cellular organisms;Bacteria;Firmicutes;Bacilli;Bacillales;Bacillaceae;Lysinibacillus;	Lysinibacillus	1.3207	0.982318	1.52371	1.57257	1.64847	2.3701	1.33572	1.54838	2.35628	0.795907	1.73622	1.39564	1.75451	0	1.65256	0.736013	0.502116	0	2.32332	0.699158	0.203749	0.861574	1.93191	1.08368	0.607701	1.14772	0	1.51693	0	0.677336
OTU693	root;cellular organisms;Bacteria;Proteobacteria;Gammaproteobacteria;Xanthomonadales;Xanthomonadaceae;Lysobacter;	Lysobacter	0	0	0	0.0135178	0	0	0	0	0	0	0	0	0	0	0	0	0	0	0.00365301	0.00316717	0.0407498	0	0	0	0	0	0	0	0	0.0135833
OTU463	root;cellular organisms;Bacteria;Proteobacteria;Alphaproteobacteria;Rhodospirillales;Rhodospirillaceae;Magnetospirillum;	Magnetospirillum	0	0	0	0	0	0	0	0	0	0	0	0.0163643	0	0.043611	0	0	0	0	0	0.0104891	0	0	0	0	0.00474766	0	0	0	0	0.00158255
OTU369	root;cellular organisms;Bacteria;Firmicutes;Clostridia;Thermoanaerobacterales;Thermoanaerobacterales Family IV. Incertae Sedis;Mahella;	Mahella	0.0223847	0	0.0232037	0.0225296	0.0212706	0.0202862	0.0183604	0.0244738	0.0225841	0.0284252	0.021322	0.0233776	0	0	0	0	0	0	0	0.0116035	0.0407498	0	0.0193745	0.0290744	0	0	0	0	0	0.0158003
OTU580	root;cellular organisms;Bacteria;Proteobacteria;Gammaproteobacteria;Alteromonadales;Alteromonadaceae;Marinobacterium;	Marinobacterium	0	0	0	0	0	0	0	0	0	0	0	0	0	0.043611	0	0	0	0	0	0.010005	0	0	0	0	0	0.0185117	0	0	0	0.00617055
OTU656	root;cellular organisms;Bacteria;Proteobacteria;Gammaproteobacteria;Oceanospirillales;Oceanospirillaceae;Marinomonas;	Marinomonas	0	0.0446508	0	0	0	0	0	0	0	0.0568505	0	0	0	0	0	0	0	0	0	0.0161304	0.0407498	0	0	0	0	0	0	0	0	0.0135833
OTU305	root;cellular organisms;Bacteria;Firmicutes;Clostridia;Clostridiales;Lachnospiraceae;Marvinbryantia;	Marvinbryantia	0.0298463	0	0.04254	0.0315415	0.0567215	0.0566323	0.0550812	0.0391581	0.057715	0.0852757	0.0395979	0.0233776	0	0	0	0	0	0	0	0.027193	0	0.0191461	0.0678107	0.0581488	0	0	0	0	0	0.0274012
OTU515	root;cellular organisms;Bacteria;Proteobacteria;Betaproteobacteria;Burkholderiales;Oxalobacteraceae;Massilia;	Massilia	0.0198975	0	0	0	0	0	0	0	0.0133832	0	0	0	0.0210541	0.130833	0	0	0	0	0.0085237	0.0300312	0	0	0	0	0.014243	0	0	0	0	0.00474766
OTU387	root;cellular organisms;Bacteria;Firmicutes;Negativicutes;Selenomonadales;Veillonellaceae;Megamonas;	Megamonas	0	0	0.0154691	0	0	0.0211315	0	0	0.0158925	0	0	0	0	0	0	0	0	0	0	0.00663901	0	0	0	0.0185019	0.014243	0.0185117	0	0	0	0.00863097
OTU388	root;cellular organisms;Bacteria;Firmicutes;Negativicutes;Selenomonadales;Veillonellaceae;Megasphaera;	Megasphaera	0.0198975	0	0.0193364	0.0135178	0.0212706	0.0152147	0.0183604	0.0163159	0.0225841	0.0284252	0.021322	0	0	0	0	0	0	0	0.00243534	0.0103838	0	0	0.0152228	0	1.03024	0	0	0	0	0.342817
OTU429	root;cellular organisms;Bacteria;Proteobacteria;Alphaproteobacteria;Rhizobiales;Phyllobacteriaceae;Mesorhizobium;	Mesorhizobium	0.0497438	0.053581	0.0348055	0.0270356	0.0319058	0.0304293	0.0252456	0.027737	0.0301122	0.0852757	0.0304599	0.0327286	0.0350902	0.087222	0	0	0	0	0.00974137	0.0251215	0	0	0	0.021145	0.00474766	0.0185117	0	0	0	0.0086114
OTU423	root;cellular organisms;Bacteria;Proteobacteria;Alphaproteobacteria;Rhizobiales;Methylobacteriaceae;Methylobacterium;	Methylobacterium	0	0.0714413	0	0	0	0	0	0	0	0	0	0	0	0.043611	0	0	0	0	0.00365301	0.0186748	0	0	0	0	0.00949532	0.0185117	0	0	0	0.00657351
OTU425	root;cellular organisms;Bacteria;Proteobacteria;Alphaproteobacteria;Rhizobiales;Methylocystaceae;Methylosinus;	Methylosinus	0	0.0446508	0	0	0	0	0	0	0	0	0	0	0	0	0	0	0	0	0	0.0102436	0	0	0	0	0	0.0185117	0	0	0	0.00617055
OTU20	root;cellular organisms;Bacteria;Actinobacteria <phylum>;Actinobacteria;Actinobacteridae;Actinomycetales;Micrococcineae;Microbacteriaceae;Microbacterium;	Microbacterium	0.0497438	0.410788	0.0812128	0.0811067	0.038996	0.0481797	0.0642615	0.0620003	0.0451683	0.341103	0.10661	0.0981859	0.0842164	0.87222	0.206927	0.576875	0.651	0.97115	0.0146121	0.301052	0.774246	0.143596	0.038749	0.0607919	0.0189906	0.0370233	0.852323	0.241811	0.941519	0.391211
OTU581	root;cellular organisms;Bacteria;Proteobacteria;Gammaproteobacteria;Alteromonadales;Alteromonadaceae;Microbulbifer;	Microbulbifer	0	0	0	0	0	0	0	0	0	0	0	0	0	0	0	0	0	0	0	0	0	0	0	0	0.0712149	0	0	0	0	0.0237383
OTU670	root;cellular organisms;Bacteria;Proteobacteria;Gammaproteobacteria;Pseudomonadales;Moraxellaceae;Moraxella;	Moraxella	0	0	0	0	0	0	0	0	0	0	0	0	0	0	0	0	0	0	0.178998	0.0410649	0	0	0	0	0.0569719	0.0185117	0	0	0	0.0192204
OTU619	root;cellular organisms;Bacteria;Proteobacteria;Gammaproteobacteria;Enterobacteriales;Enterobacteriaceae;Morganella;	Morganella	0.0149231	0	0	0.0180237	0.0283607	0	0	0.0228422	0.0117103	0	0.021322	0	0	0	0	0	0	0	0.00974137	0.00975373	0	0	0	0.0185019	0.00949532	0.0185117	0	0	0	0.00817634
OTU587	root;cellular organisms;Bacteria;Proteobacteria;Gammaproteobacteria;Alteromonadales;Moritellaceae;Moritella;	Moritella	0	0	0	0	0	0	0	0	0	0.0852757	0.021322	0	0	0	0	0	0	0	0	0.0199005	0	0	0	0	0	0	0	0	0	0
OTU140	root;cellular organisms;Bacteria;Bacteroidetes/Chlorobi group;Bacteroidetes;Sphingobacteriia;Sphingobacteriales;Sphingobacteriaceae;Mucilaginibacter;	Mucilaginibacter	0.0149231	0.0446508	0	0	0.0212706	0.0245125	0	0.0179475	0.0259299	0	0	0.0350664	0.0350902	0.043611	0	0	0	0	0	0.0166442	0	0	0.0221423	0	0.0237383	0	0	0	0	0.0101236
OTU112	root;cellular organisms;Bacteria;Bacteroidetes/Chlorobi group;Bacteroidetes;Flavobacteriia;Flavobacteriales;Flavobacteriaceae;Muricauda;	Muricauda	0	0	0	0	0	0	0	0	0	0	0	0	0	0	0	0	0	0	0	0	0	0	0	0	0.251626	0	0	0	0	0.0838754
OTU8	root;cellular organisms;Bacteria;Actinobacteria <phylum>;Actinobacteria;Actinobacteridae;Actinomycetales;Corynebacterineae;Mycobacteriaceae;Mycobacterium;	Mycobacterium	0.121872	0.910877	0.290046	0.198261	0.372235	0.026203	0.0803268	0.0668951	0.033458	0.198977	0.0517819	0.142603	0.0280721	1.48277	0.259729	0.429341	0.478762	0	0.0085237	0.368912	1.50774	0.555236	0.0608912	0.0898663	0.0332336	0	0	0	0	0.504167
OTU711	root;cellular organisms;Bacteria;Tenericutes;Mollicutes;Mycoplasmatales;Mycoplasmataceae;Mycoplasma;	Mycoplasma	0	0.0357207	0	0.0180237	0	0	0	0.0179475	0	0	0	0	0	0.043611	0	0	0	0	0.0292241	0.0141019	0	0	0.012455	0	0.0237383	0.0185117	0	0	0	0.00954464
OTU113	root;cellular organisms;Bacteria;Bacteroidetes/Chlorobi group;Bacteroidetes;Flavobacteriia;Flavobacteriales;Flavobacteriaceae;Myroides;	Myroides	0	0	0	0.0180237	0.0212706	0.0346556	0.0252456	0.0326318	0.0276028	0	0	0	0.0280721	0.043611	0	0	0	0	0.00365301	0.0153567	0	0.0191461	0.0290617	0	0.00474766	0	0	0	0	0.0107361
OTU533	root;cellular organisms;Bacteria;Proteobacteria;Betaproteobacteria;Neisseriales;Neisseriaceae;Neisseria;	Neisseria	0.0323335	0.464369	0.0464073	0.0405533	0.0177255	0.0278935	0.0275406	0.0489476	0.0276028	1.59181	0.399025	0.0958481	0.0982525	0.523332	0.911906	2.70369	3.42724	4.16082	0.0146121	1.27149	1.58924	0.134023	0.0622751	0.0370038	0.00474766	0	4.63012	1.2988	5.9553	2.24304
OTU131	root;cellular organisms;Bacteria;Bacteroidetes/Chlorobi group;Bacteroidetes;Sphingobacteriia;Sphingobacteriales;Chitinophagaceae;Niabella;	Niabella	0	0	0.0309382	0	0.0212706	0.026203	0.0206555	0.0212106	0.0276028	0	0.027414	0.0233776	0.0210541	0.087222	0	0	0	0	0.00365301	0.0211075	0	0.0191461	0.0207584	0.0237881	0	0	0	0	0	0.0106806
OTU132	root;cellular organisms;Bacteria;Bacteroidetes/Chlorobi group;Bacteroidetes;Sphingobacteriia;Sphingobacteriales;Chitinophagaceae;Niastella;	Niastella	0.0223847	0	0	0	0	0.0245125	0	0	0.0192383	0	0.024368	0.0327286	0.0421082	0.348888	0.191229	0	0	0	0	0.0872443	0	0	0.0179906	0	0	0	0	0	0	0.00599686
OTU537	root;cellular organisms;Bacteria;Proteobacteria;Betaproteobacteria;Nitrosomonadales;Nitrosomonadaceae;Nitrosospira;	Nitrosospira	0	0	0	0	0	0	0	0	0	0.0284252	0	0	0	0.043611	0	0	0	0	0.00243534	0.0116045	0	0	0	0	0	0	0	0	0	0
OTU9	root;cellular organisms;Bacteria;Actinobacteria <phylum>;Actinobacteria;Actinobacteridae;Actinomycetales;Corynebacterineae;Nocardiaceae;Nocardia;	Nocardia	0	0.0357207	0	0.0135178	0	0	0	0	0	0	0	0.0397419	0	0.130833	0	0	0	0	0.00243534	0.0312353	0	0	0	0	0	0	0	0	0	0
OTU474	root;cellular organisms;Bacteria;Proteobacteria;Alphaproteobacteria;Sphingomonadales;Sphingomonadaceae;Novosphingobium;	Novosphingobium	0	0	0.0154691	0	0	0	0	0	0	0	0	0	0	0.043611	0	0	0	0	0.00243534	0.0104029	0.285249	0.12445	0.0166067	0.0237881	0	0	0	0	0	0.0969451
OTU210	root;cellular organisms;Bacteria;Firmicutes;Bacilli;Bacillales;Bacillaceae;Oceanobacillus;	Oceanobacillus	0	0	0	0.0225296	0	0.0236672	0	0.0228422	0.0284393	0	0.024368	0.0210398	0	0	0	0	0	0	0.00365301	0.0113478	0	0	0.0207584	0.0185019	0	0	0	0	0	0.00867443
OTU419	root;cellular organisms;Bacteria;Proteobacteria;Alphaproteobacteria;Rhizobiales;Brucellaceae;Ochrobactrum;	Ochrobactrum	0.176591	0.0982318	0.17016	0.189249	0.0850822	0.14623	0.142293	0.0946321	0.122122	0.142126	0.158392	0.0724705	0.168433	0	0.16126	0	0	0	0.316594	0.0811348	0	0.0382922	0.0221423	0.0475763	0.204149	0.462792	0	0	0	0.155461
OTU141	root;cellular organisms;Bacteria;Bacteroidetes/Chlorobi group;Bacteroidetes;Sphingobacteriia;Sphingobacteriales;Sphingobacteriaceae;Olivibacter;	Olivibacter	0	0	0.0232037	0.0270356	0	0.0371914	0.0298357	0.027737	0.0359673	0	0	0.0303909	0.0421082	0.043611	0	0	0	0	0	0.017574	0.0407498	0.0382922	0.0318295	0.0264313	0	0	0	0	0	0.0185199
OTU306	root;cellular organisms;Bacteria;Firmicutes;Clostridia;Clostridiales;Lachnospiraceae;Oribacterium;	Oribacterium	0.0273591	0	0.0270709	0.0405533	0.038996	0.0464892	0.0160654	0.0489476	0.0585514	0.0284252	0.0456899	0.0724705	0.0210541	0	0	0	0	0	0	0.0232996	0.0407498	0.0287191	0.0595073	0.0607919	0	0	0	0	0	0.0267413
OTU211	root;cellular organisms;Bacteria;Firmicutes;Bacilli;Bacillales;Bacillaceae;Ornithinibacillus;	Ornithinibacillus	0.0174103	0	0.0193364	0.0135178	0.0248157	0.0118336	0	0	0	0	0	0	0	0	0	0	0	0	0	0.00822604	0.0814996	0.0191461	0.0193745	0.0185019	0	0	0	0	0	0.0264443
OTU115	root;cellular organisms;Bacteria;Bacteroidetes/Chlorobi group;Bacteroidetes;Flavobacteriia;Flavobacteriales;Flavobacteriaceae;Ornithobacterium;	Ornithobacterium	0	0	0	0	0	0	0	0	0	0.0568505	0	0	0	0	0	0	0	0	0	0.0130424	0.0407498	0	0	0.0158588	0.0189906	0	0	0	0	0.0143076
OTU312	root;cellular organisms;Bacteria;Firmicutes;Clostridia;Clostridiales;Oscillospiraceae;Oscillibacter;	Oscillibacter	0.0820773	0.053581	0.0850801	0.108142	0.120533	0.167361	0.0963922	0.130527	0.157252	0.142126	0.0974718	0.116888	0.0491263	0	0	0	0	0	0.0231357	0.058151	0.0407498	0.0382922	0.148076	0.118941	0.042729	0.0185117	0	0	0	0.0535446
OTU225	root;cellular organisms;Bacteria;Firmicutes;Bacilli;Bacillales;Paenibacillaceae;Paenibacillus;	Paenibacillus	3.06173	4.1436	3.24851	3.43352	3.11968	4.68949	3.35078	3.33333	4.44154	3.72371	4.32836	3.45755	3.93712	2.09333	3.88309	3.96187	3.5586	3.35409	1.25542	0.799306	2.89324	2.15393	2.38721	2.46868	0.512747	1.05516	3.02324	3.81912	2.34231	0.999097
OTU231	root;cellular organisms;Bacteria;Firmicutes;Bacilli;Bacillales;Planococcaceae;Paenisporosarcina;	Paenisporosarcina	0	0.0357207	0.0270709	0	0	0.0152147	0	0.0195791	0.0175654	0	0	0.0163643	0	0	0	0	0	0	0	0.0112784	0	0	0.0152228	0	0	0	0	0	0	0.00507427
OTU621	root;cellular organisms;Bacteria;Proteobacteria;Gammaproteobacteria;Enterobacteriales;Enterobacteriaceae;Pantoea;	Pantoea	0.174103	0.160743	0.189496	0.103636	0.131168	0.13186	0.167539	0.158264	0.127977	0.0284252	0.130978	0.0958481	0.147379	0.043611	0	0	0	0	0.146121	0.0672921	0	0.153169	0.0774979	0.145372	0.0759626	0.22214	0	0	0	0.0830811
OTU68	root;cellular organisms;Bacteria;Bacteroidetes/Chlorobi group;Bacteroidetes;Bacteroidia;Bacteroidales;Porphyromonadaceae;Parabacteroides;	Parabacteroides	0	0	0.0232037	0	0.0248157	0.0219767	0	0	0.0217477	0	0.024368	0	0.0210541	0.087222	0	0	0	0	0	0.0212196	0	0	0.0166067	0.021145	2.09372	0	0	0	0	0.696382
OTU444	root;cellular organisms;Bacteria;Proteobacteria;Alphaproteobacteria;Rhodobacterales;Rhodobacteraceae;Paracoccus;	Paracoccus	0.0198975	0.0357207	0	0	0	0	0	0.0146843	0	0	0	0.0233776	0	0	0	0	0	0	0.0121767	0.0105212	0	0	0	0	0.00474766	0.0185117	0	0	0	0.00617567
OTU212	root;cellular organisms;Bacteria;Firmicutes;Bacilli;Bacillales;Bacillaceae;Paucisalibacillus;	Paucisalibacillus	0	0	0	0	0.0141804	0	0	0	0	0.0568505	0	0	0	0	0	0	0	0	0	0.0132655	0	0.0191461	0	0	0	0	0	0	0	0.00638203
OTU622	root;cellular organisms;Bacteria;Proteobacteria;Gammaproteobacteria;Enterobacteriales;Enterobacteriaceae;Pectobacterium;	Pectobacterium	0.0970004	0.455438	0.116018	0.126166	0.0709019	0.0836806	0.0826219	0.124001	0.0677524	1.19386	0.252818	0.142603	0.175451	0.610554	0.302542	0.822213	1.13268	1.52797	0.0535775	0.451823	0.855746	0.134023	0.0595073	0.0977956	0.014243	0.129582	1.31107	0.458693	1.85242	0.657561
OTU259	root;cellular organisms;Bacteria;Firmicutes;Bacilli;Lactobacillales;Lactobacillaceae;Pediococcus;	Pediococcus	0.0298463	0.053581	0.0464073	0.0315415	0.0177255	0.0118336	0	0.0407897	0.0150561	0.0284252	0	0.100524	0	2.48583	0	0	0	0	0.00730603	0.565998	2.11899	1.39766	0.0719624	0.314532	0	0	0	0	0	0.779019
OTU142	root;cellular organisms;Bacteria;Bacteroidetes/Chlorobi group;Bacteroidetes;Sphingobacteriia;Sphingobacteriales;Sphingobacteriaceae;Pedobacter;	Pedobacter	0.263642	0.169673	0.243638	0.225296	0.255247	0.389664	0.238685	0.256159	0.363855	0.0852757	0.304599	0.25014	0.301776	0.043611	0.316812	0	0	0	0.0219181	0.130079	0.0407498	0.0670113	0.190977	0.129513	0.0237383	0	0	0.317844	0	0.10905
OTU390	root;cellular organisms;Bacteria;Firmicutes;Negativicutes;Selenomonadales;Veillonellaceae;Pelosinus;	Pelosinus	0.305924	0.312556	0.348055	0.373992	0.421866	0.49025	0.355733	0.280633	0.465066	0.142126	0.441669	0.287544	0.385992	0	0.426698	0	0	0	0.277629	0.168503	0.285249	0.22018	0.221423	0.171803	0.0759626	0.11107	0	0.351498	0	0.122754
OTU328	root;cellular organisms;Bacteria;Firmicutes;Clostridia;Clostridiales;Peptostreptococcaceae;Peptoclostridium;	Peptoclostridium	0.139283	0.133952	0.150824	0.153201	0.18789	0.186802	0.128523	0.146843	0.21915	0.198977	0.173622	0.15663	0.133343	0.130833	0	0	0	0	0.00487068	0.0759581	0.122249	0.153169	0.228342	0.163874	0	0	0	0	0	0.0921101
OTU325	root;cellular organisms;Bacteria;Firmicutes;Clostridia;Clostridiales;Peptoniphilaceae;Peptoniphilus;	Peptoniphilus	0.0174103	0	0	0.0135178	0.0248157	0.0143694	0	0	0.0209112	0.0284252	0.0639659	0.282869	0	0.087222	0	0	0	0	0.0133944	0.0656304	0	0	0.0290617	0	0	0	0	0	0	0.00968724
OTU381	root;cellular organisms;Bacteria;Firmicutes;Negativicutes;Selenomonadales;Acidaminococcaceae;Phascolarctobacterium;	Phascolarctobacterium	0	0	0.0232037	0	0	0.0135241	0	0	0.0125467	0	0	0.0233776	0	0	0	0	0	0	0	0.00798414	0	0	0	0	0	0	0	0	0	0
OTU690	root;cellular organisms;Bacteria;Proteobacteria;Gammaproteobacteria;Vibrionales;Vibrionaceae;Photobacterium;	Photobacterium	0	0	0	0	0	0.0135241	0.0206555	0.0163159	0.0117103	0	0.027414	0.0163643	0.0280721	0.043611	0	0	0	0	0.00243534	0.0129548	0	0.0287191	0	0	0.014243	0	0	0	0	0.0101401
OTU623	root;cellular organisms;Bacteria;Proteobacteria;Gammaproteobacteria;Enterobacteriales;Enterobacteriaceae;Photorhabdus;	Photorhabdus	0.0149231	0.0803715	0.0348055	0.0405533	0.0319058	0.0160599	0.0206555	0.0261054	0.0175654	0	0.0335059	0.0327286	0.0210541	0.305277	0	0	0	0	0.010959	0.0680604	0.162999	0.0765843	0.0235262	0	0	0	0	0	0	0.0562311
OTU431	root;cellular organisms;Bacteria;Proteobacteria;Alphaproteobacteria;Rhizobiales;Phyllobacteriaceae;Phyllobacterium;	Phyllobacterium	0.0621798	0	0.0580091	0.0450593	0.0283607	0.0591681	0.045901	0.0424213	0.0468411	0	0.0609199	0.0327286	0.0421082	0	0	0	0	0	0.0267888	0.024711	0.0407498	0	0.0166067	0	0.00949532	0.055535	0	0	0	0.0207556
OTU28	root;cellular organisms;Bacteria;Actinobacteria <phylum>;Actinobacteria;Actinobacteridae;Actinomycetales;Propionibacterineae;Nocardioidaceae;Pimelobacter;	Pimelobacter	0	0	0	0	0	0	0	0	0	0	0	0	0	0	0	0	0	0	0	0	0.0407498	0	0	0	0.00474766	0.0185117	0	0	0	0.0140113
OTU677	root;cellular organisms;Bacteria;Proteobacteria;Gammaproteobacteria;Thiotrichales;Piscirickettsiaceae;Piscirickettsia;	Piscirickettsia	0	0.312556	0.0193364	0	0.0248157	0.0160599	0.0367208	0.0489476	0	0.625355	0.255864	0.0444174	0.0350902	0.261666	0.22976	0.890178	1.14144	1.49071	0	0.43765	0.448248	0.0765843	0.012455	0.021145	0	0	1.32862	0.40011	2.03613	0.724722
OTU232	root;cellular organisms;Bacteria;Firmicutes;Bacilli;Bacillales;Planococcaceae;Planococcus;	Planococcus	0	0	0	0	0	0	0	0	0	0	0	0	0	0	0	0	0	0	0.0170474	0.00391094	0	0	0	0	0.0189906	0.0370233	0	0	0	0.013147
OTU625	root;cellular organisms;Bacteria;Proteobacteria;Gammaproteobacteria;Enterobacteriales;Enterobacteriaceae;Pluralibacter;	Pluralibacter	0	0	0	0.0135178	0	0	0	0	0	0.0284252	0	0	0	0	0	0	0	0	0.0377478	0.0107532	0	0	0	0	0.0332336	0.0185117	0	0	0	0.0119877
OTU473	root;cellular organisms;Bacteria;Proteobacteria;Alphaproteobacteria;Sphingomonadales;Erythrobacteraceae;Porphyrobacter;	Porphyrobacter	0	0.187533	0	0.0225296	0	0	0	0	0	0	0	0	0	0	0	0	0	0	0.00243534	0.0430153	0	0	0	0	0	0	0	0	0	0
OTU70	root;cellular organisms;Bacteria;Bacteroidetes/Chlorobi group;Bacteroidetes;Bacteroidia;Bacteroidales;Porphyromonadaceae;Porphyromonas;	Porphyromonas	0.0174103	0.178603	0	0.0135178	0	0.0118336	0	0.0407897	0.0125467	0.369528	0.103564	0.0374042	0.0350902	0.305277	0	0	0	0	0.00365301	0.108102	0.203749	0.134023	0	0	0.0617196	0	0	0	0	0.075459
OTU75	root;cellular organisms;Bacteria;Bacteroidetes/Chlorobi group;Bacteroidetes;Bacteroidia;Bacteroidales;Prevotellaceae;Prevotella;	Prevotella	0.0323335	0.0446508	0.0270709	0.0315415	0.0319058	0.0431082	0.0367208	0.0440529	0.0342944	0.0568505	0.0426439	0.0327286	0	0.261666	0.824854	0.50891	0	0.664241	0.00487068	0.244634	0.0814996	0.0287191	0.0470523	0.0396469	22.9122	0	0.842295	0.380167	0	7.58332
OTU30	root;cellular organisms;Bacteria;Actinobacteria <phylum>;Actinobacteria;Actinobacteridae;Actinomycetales;Propionibacterineae;Propionibacteriaceae;Propionibacterium;	Propionibacterium	0.0472566	0	0	0	0.0177255	0	0.0481961	0.0179475	0.0142196	0.0852757	0.225404	0.481578	0	1.1775	2.88128	3.03854	2.31499	0.556822	0	1.01721	0	0	0.0179906	0	0	0	0	1.03455	0	0.344152
OTU276	root;cellular organisms;Bacteria;Firmicutes;Clostridia;Clostridiales;Clostridiaceae;Proteiniclasticum;	Proteiniclasticum	0.0323335	0	0	0	0	0.026203	0.0229505	0	0.0225841	0	0	0.0233776	0	0	0	0	0	0	0	0.0116915	0	0.0478652	0.0290617	0.0317175	0	0	0	0	0	0.0188087
OTU71	root;cellular organisms;Bacteria;Bacteroidetes/Chlorobi group;Bacteroidetes;Bacteroidia;Bacteroidales;Porphyromonadaceae;Proteiniphilum;	Proteiniphilum	0	0	0	0	0	0	0	0	0	0	0	0	0	0	0	0	0	0	0	0	0	0	0	0	0.0617196	0	0	0	0	0.0205732
OTU350	root;cellular organisms;Bacteria;Firmicutes;Clostridia;Clostridiales;unclassified Clostridiales;Proteocatella;	Proteocatella	0.0223847	0	0	0.0135178	0.0283607	0.0185957	0	0.027737	0.0342944	0.0284252	0	0	0.0280721	0	0	0	0	0	0	0.0134182	0	0	0.0207584	0	0	0	0	0	0	0.00691946
OTU628	root;cellular organisms;Bacteria;Proteobacteria;Gammaproteobacteria;Enterobacteriales;Enterobacteriaceae;Providencia;	Providencia	0.0149231	0	0	0.0270356	0	0.0118336	0.0160654	0	0	0	0	0	0	0	0	0	0	0	0.0133944	0.00804976	0	0	0.012455	0.0185019	0	0	0	0	0	0.00699076
OTU588	root;cellular organisms;Bacteria;Proteobacteria;Gammaproteobacteria;Alteromonadales;Pseudoalteromonadaceae;Pseudoalteromonas;	Pseudoalteromonas	0.0174103	0.464369	0.0502746	0.0856126	0.0177255	0.0338103	0.043606	0.0456845	0.0200748	1.90449	0.399025	0.0561062	0.105271	0.348888	0.509469	2.29921	2.74412	4.11259	0.0170474	1.17542	0.733496	0.114877	0.0262939	0.0370038	0.00949532	0.0740466	3.2288	0.959765	3.78138	1.46942
OTU337	root;cellular organisms;Bacteria;Firmicutes;Clostridia;Clostridiales;Ruminococcaceae;Pseudobacteroides;	Pseudobacteroides	0.0323335	0	0.0193364	0.0315415	0.0248157	0.0397272	0.0321307	0.047316	0.0451683	0	0.0456899	0.0374042	0.0350902	0	0	0	0	0	0	0.0191625	0	0.0382922	0.0429006	0.0449331	0	0	0	0	0	0.0210897
OTU307	root;cellular organisms;Bacteria;Firmicutes;Clostridia;Clostridiales;Lachnospiraceae;Pseudobutyrivibrio;	Pseudobutyrivibrio	0.0198975	0	0.0270709	0	0.0248157	0.0211315	0.0298357	0	0.0284393	0	0	0.0303909	0.0280721	0	0	0	0	0	0	0.0135161	0	0	0.0235262	0	0	0	0	0	0	0.00784205
OTU351	root;cellular organisms;Bacteria;Firmicutes;Clostridia;Clostridiales;unclassified Clostridiales;Pseudoflavonifractor;	Pseudoflavonifractor	0.0298463	0	0.0154691	0.0540711	0.0425411	0.0278935	0.0252456	0.0310002	0.0359673	0	0.024368	0.0257154	0.0561443	0	0	0	0	0	0	0.0194409	0	0.0287191	0.0318295	0.021145	0	0	0	0	0	0.0138901
OTU674	root;cellular organisms;Bacteria;Proteobacteria;Gammaproteobacteria;Pseudomonadales;Pseudomonadaceae;Pseudomonas;	Pseudomonas	7.82968	5.39382	6.70199	5.61438	4.5519	4.92701	5.91664	5.29776	4.90243	3.63843	4.40451	4.09575	4.73717	23.0702	5.12466	4.74762	4.73799	4.90398	10.6193	4.33187	4.80848	3.94409	3.25076	4.67305	7.27342	16.3273	4.8808	4.81877	3.88089	4.03696
OTU671	root;cellular organisms;Bacteria;Proteobacteria;Gammaproteobacteria;Pseudomonadales;Moraxellaceae;Psychrobacter;	Psychrobacter	0	0	0	0	0	0.0118336	0	0	0.0117103	0	0	0.0397419	0	0	0	0	0	0	0.0219181	0.0104214	0	0	0.012455	0	0.00949532	0	0	0	0	0.00489583
OTU629	root;cellular organisms;Bacteria;Proteobacteria;Gammaproteobacteria;Enterobacteriales;Enterobacteriaceae;Rahnella;	Rahnella	0.0945133	0.0803715	0.0889473	0.0901185	0.0779921	0.0777638	0.0596713	0.047316	0.065243	0.0568505	0.0731039	0.0467552	0.0421082	0	0	0	0	0	0.101067	0.0361615	0.0407498	0	0	0.0158588	0.0617196	0.129582	0	0	0	0.0442775
OTU494	root;cellular organisms;Bacteria;Proteobacteria;Betaproteobacteria;Burkholderiales;Burkholderiaceae;Ralstonia;	Ralstonia	0.0223847	0.0625112	0.0193364	0.0225296	0.0283607	0.0245125	0.0160654	0	0.0276028	0	0	0	0.0280721	0	0	0	0	0	0.0316594	0.0171424	0	0	0	0	0.0522243	0.055535	0	0	0	0.0237731
OTU630	root;cellular organisms;Bacteria;Proteobacteria;Gammaproteobacteria;Enterobacteriales;Enterobacteriaceae;Raoultella;	Raoultella	0.0795901	0.0625112	0.0580091	0.0720948	0.0531764	0.0574776	0.0688516	0.0538424	0.0585514	0.0284252	0.0609199	0.0607817	0.0701804	0	0	0	0	0	0.17778	0.0421781	0.0407498	0.0670113	0.0525879	0.0819369	0.113944	0.185117	0	0	0	0.0615628
OTU594	root;cellular organisms;Bacteria;Proteobacteria;Gammaproteobacteria;Chromatiales;Chromatiaceae;Rheinheimera;	Rheinheimera	0	0	0	0	0	0	0	0	0	0	0	0	0	0	0	0.387899	0	0	0	0.0889901	0	0	0	0	0	0	0	0	0	0
OTU10	root;cellular organisms;Bacteria;Actinobacteria <phylum>;Actinobacteria;Actinobacteridae;Actinomycetales;Corynebacterineae;Nocardiaceae;Rhodococcus;	Rhodococcus	0	0.125022	0.0193364	0	0	0	0.0183604	0	0.0125467	0.0284252	0.024368	0.0490929	0	0.087222	0.191229	0	0	0	0.00730603	0.0515662	0.0407498	0.0191461	0	0	0.00474766	0.0185117	0	0	0	0.0142479
OTU465	root;cellular organisms;Bacteria;Proteobacteria;Alphaproteobacteria;Rhodospirillales;Rhodospirillaceae;Rhodospirillum;	Rhodospirillum	0	0	0.0193364	0	0	0	0	0	0	0	0	0	0	0.043611	0	0	0	0	0	0.0107167	0.0407498	0	0	0	0	0	0	0	0	0.0135833
OTU470	root;cellular organisms;Bacteria;Proteobacteria;Alphaproteobacteria;Rickettsiales;Rickettsiaceae;Rickettsieae;Rickettsia;	Rickettsieae	0	0	0	0	0	0	0	0	0	0.142126	0.021322	0	0	0	0	0	0	0	0	0.032701	0	0	0	0	0	0	0	0	0	0
OTU308	root;cellular organisms;Bacteria;Firmicutes;Clostridia;Clostridiales;Lachnospiraceae;Robinsoniella;	Robinsoniella	0.189027	0.0893017	0.204966	0.22079	0.209161	0.249351	0.229505	0.252896	0.255953	0.0852757	0.185806	0.257154	0.189487	0	0.166969	0	0	0	0	0.101606	0.0407498	0.201034	0.308608	0.261669	0	0	0	0	0	0.128702
OTU309	root;cellular organisms;Bacteria;Firmicutes;Clostridia;Clostridiales;Lachnospiraceae;Roseburia;	Roseburia	0.256181	0.160743	0.278444	0.247826	0.272972	0.34233	0.275406	0.332844	0.358837	0.142126	0.249772	0.395081	0.343884	0	0.248312	0	0	0	0.0280064	0.138013	0.0407498	0.277618	0.423471	0.33832	0.0664673	0.0185117	0	0.260508	0	0.165573
OTU24	root;cellular organisms;Bacteria;Actinobacteria <phylum>;Actinobacteria;Actinobacteridae;Actinomycetales;Micrococcineae;Micrococcaceae;Rothia;	Rothia	0	0	0	0	0	0	0	0	0	0.0284252	0	0.0444174	0	0	0	0	0	0	0.00243534	0.0117582	0	0	0	0	0	0	0	0	0	0
OTU91	root;cellular organisms;Bacteria;Bacteroidetes/Chlorobi group;Bacteroidetes;Cytophagia;Cytophagales;Cytophagaceae;Rufibacter;	Rufibacter	0	0	0	0	0	0	0	0	0	0	0	0	0	0	0	0	0	0	0.00365301	0.000838059	0	0	0	0	0.0807103	0	0	0	0	0.0269034
OTU338	root;cellular organisms;Bacteria;Firmicutes;Clostridia;Clostridiales;Ruminococcaceae;Ruminiclostridium;	Ruminiclostridium	0.703875	0.607251	0.796659	0.738972	0.840187	1.02783	0.851464	0.885952	1.04138	0.142126	0.791959	0.935104	0.926381	0.043611	0.689281	0.382926	0	0	0.010959	0.376114	0.203749	0.564809	1.01162	0.996458	0.0474766	0	0	0.741636	0	0.435371
OTU339	root;cellular organisms;Bacteria;Firmicutes;Clostridia;Clostridiales;Ruminococcaceae;Ruminococcus;	Ruminococcus	0.263642	0.160743	0.208833	0.279367	0.269427	0.366842	0.252456	0.329581	0.347963	0.227402	0.265002	0.259491	0.266685	0	0.285417	0	0	0	0.00365301	0.130141	0.0814996	0.201034	0.394409	0.29603	0.118692	0	0	0.535972	0	0.192759
OTU92	root;cellular organisms;Bacteria;Bacteroidetes/Chlorobi group;Bacteroidetes;Cytophagia;Cytophagales;Cytophagaceae;Runella;	Runella	0	0	0	0	0	0.0118336	0	0.0146843	0.0158925	0	0	0	0	0.087222	0	0	0	0	0	0.0201818	0	0	0	0	0.00474766	0	0	0	0	0.00158255
OTU226	root;cellular organisms;Bacteria;Firmicutes;Bacilli;Bacillales;Paenibacillaceae;Saccharibacillus;	Saccharibacillus	0.0149231	0	0.0193364	0.0180237	0.0283607	0.029584	0.0298357	0.0212106	0.024257	0	0.021322	0	0.0280721	0	0	0	0	0	0	0.0126214	0	0.0478652	0.0207584	0.0185019	0	0	0	0	0	0.0166616
OTU460	root;cellular organisms;Bacteria;Proteobacteria;Alphaproteobacteria;Rhodospirillales;Acetobacteraceae;Saccharibacter;	Saccharibacter	0	0	0	0	0	0	0	0	0	0.0852757	0	0	0	0	0	0	0	0	0	0.0195636	0	0	0	0	0	0	0	0	0	0
OTU215	root;cellular organisms;Bacteria;Firmicutes;Bacilli;Bacillales;Bacillaceae;Salinibacillus;	Salinibacillus	0.0273591	0	0.0193364	0.0180237	0.0212706	0.0152147	0.0160654	0.0195791	0.016729	0	0	0.0163643	0	0	0	0	0	0	0	0.0100007	0	0.0191461	0.0345973	0.021145	0	0	0	0	0	0.0131696
OTU26	root;cellular organisms;Bacteria;Actinobacteria <phylum>;Actinobacteria;Actinobacteridae;Actinomycetales;Micromonosporineae;Micromonosporaceae;Salinispora;	Salinispora	0	0	0	0	0	0	0	0	0	0.0284252	0	0	0	0	0	0	0	0	0	0.0065212	0.0407498	0	0	0	0	0	0	0	0	0.0135833
OTU631	root;cellular organisms;Bacteria;Proteobacteria;Gammaproteobacteria;Enterobacteriales;Enterobacteriaceae;Salmonella;	Salmonella	0.94762	0.616181	0.773455	0.725454	0.595576	0.739601	0.739007	0.784794	0.768697	0.682206	0.660981	0.645222	0.624605	0.479721	0.548	0.43763	0.499197	0	0.373825	0.203206	1.18174	1.5987	0.476059	0.753291	0.128187	0.425768	0	0.49484	0	0.541497
OTU400	root;cellular organisms;Bacteria;Fusobacteria;Fusobacteriia;Fusobacteriales;Leptotrichiaceae;Sebaldella;	Sebaldella	0	0	0.0154691	0.0225296	0.0283607	0.0185957	0	0.0163159	0.0184019	0	0	0	0.0210541	0	0	0	0	0	0	0.0102816	0	0	0.0179906	0	0	0	0	0	0	0.00599686
OTU133	root;cellular organisms;Bacteria;Bacteroidetes/Chlorobi group;Bacteroidetes;Sphingobacteriia;Sphingobacteriales;Chitinophagaceae;Sediminibacterium;	Sediminibacterium	0.052231	0.0446508	0.0348055	0.0495652	0.0460862	0.0735375	0.0573763	0.0391581	0.0727711	0	0.0578739	0.0607817	0.0421082	1.00305	0.17125	0	0	0	0	0.223455	0	0	0.0221423	0.0237881	0	0	0	0.208157	0	0.0682019
OTU134	root;cellular organisms;Bacteria;Bacteroidetes/Chlorobi group;Bacteroidetes;Sphingobacteriia;Sphingobacteriales;Chitinophagaceae;Segetibacter;	Segetibacter	0	0	0	0.0135178	0	0	0	0	0	0	0	0.0163643	0	0.130833	0	0	0	0	0	0.0300077	0	0	0	0	0	0	0	0	0	0
OTU391	root;cellular organisms;Bacteria;Firmicutes;Negativicutes;Selenomonadales;Veillonellaceae;Selenomonas;	Selenomonas	0.0149231	0.053581	0	0.0225296	0.0319058	0.0304293	0.0206555	0.0212106	0.0351309	0	0.021322	0.0257154	0.0350902	0.043611	0	0	0	0	0.0146121	0.0164744	0	0.0191461	0.0318295	0	0.280112	0	0	0	0	0.0919664
OTU632	root;cellular organisms;Bacteria;Proteobacteria;Gammaproteobacteria;Enterobacteriales;Enterobacteriaceae;Serratia;	Serratia	0.106949	0.0893017	0.116018	0.117154	0.138259	0.109884	0.139998	0.130527	0.105393	0.0284252	0.118794	0.137928	0.133343	0	0	0	0	0	0.244752	0.0675144	0.0407498	0.105303	0.0968724	0.132156	0.104449	0.296187	0	0	0	0.0944558
OTU590	root;cellular organisms;Bacteria;Proteobacteria;Gammaproteobacteria;Alteromonadales;Shewanellaceae;Shewanella;	Shewanella	0.0348207	0.160743	0.12762	0.0180237	0.0460862	0.026203	0.0229505	0.0326318	0.0276028	0.0284252	0.021322	0.137928	0	1.30833	0	0	0	0	0.0438362	0.294814	4.19723	0.928585	0.0678107	0.251097	0.0332336	0.0740466	0	0.234332	0	1.36418
OTU633	root;cellular organisms;Bacteria;Proteobacteria;Gammaproteobacteria;Enterobacteriales;Enterobacteriaceae;Shigella;	Shigella	0.206437	0.187533	0.17016	0.12166	0.0921724	0.125098	0.128523	0.140317	0.134668	0.0852757	0.109656	0.0958481	0.112289	0.130833	0	0	0	0	0.010959	0.065806	0.0814996	0.12445	0.0456684	0.121584	0.014243	0	0	0	0	0.0530586
OTU634	root;cellular organisms;Bacteria;Proteobacteria;Gammaproteobacteria;Enterobacteriales;Enterobacteriaceae;Shimwellia;	Shimwellia	0.0298463	0	0.0193364	0.0270356	0.0177255	0.0177504	0.0252456	0.0195791	0.0184019	0	0	0	0.0210541	0	0	0	0	0	0.0182651	0.0114148	0	0	0	0	0	0	0	0	0	0
OTU234	root;cellular organisms;Bacteria;Firmicutes;Bacilli;Bacillales;Planococcaceae;Solibacillus;	Solibacillus	0	0	0	0	0	0	0	0	0	0	0	0	0	0	0	0	0	0	0.0158297	0.00363159	0	0	0	0	0.00474766	0.0370233	0	0	0	0.0122444
OTU702	root;cellular organisms;Bacteria;Spirochaetes;Spirochaetia;Spirochaetales;Spirochaetaceae;Sphaerochaeta;	Sphaerochaeta	0.0198975	0.0357207	0.0154691	0.0315415	0.0283607	0.0380366	0.0229505	0.0326318	0.0368038	0.0284252	0.027414	0.0350664	0	0	0	0	0	0	0.00487068	0.0152774	0	0.0287191	0.0595073	0.04229	0.00474766	0	0	0	0	0.0227595
OTU144	root;cellular organisms;Bacteria;Bacteroidetes/Chlorobi group;Bacteroidetes;Sphingobacteriia;Sphingobacteriales;Sphingobacteriaceae;Sphingobacterium;	Sphingobacterium	2.38522	1.9825	2.5176	2.59091	2.91052	3.83325	2.93767	3.35454	3.92378	1.30756	3.08864	3.09987	3.24935	0.087222	2.45316	1.46208	1.2115	0	5.12639	1.282	0.774246	2.28796	3.98284	2.91537	1.65219	2.09182	1.01025	2.49414	0	1.20616
OTU476	root;cellular organisms;Bacteria;Proteobacteria;Alphaproteobacteria;Sphingomonadales;Sphingomonadaceae;Sphingomonas;	Sphingomonas	0	0.0714413	0	0	0	0	0	0	0.0125467	0	0	0	0	0.130833	0	0	0	0	0.00730603	0.0331956	0	0	0	0	0.00949532	0	0	0	0	0.00316511
OTU477	root;cellular organisms;Bacteria;Proteobacteria;Alphaproteobacteria;Sphingomonadales;Sphingomonadaceae;Sphingopyxis;	Sphingopyxis	0	0.0714413	0	0	0	0	0	0	0	0	0	0	0	0	0	0	0	0	0.00365301	0.0163646	0	0	0	0	0	0	0	0	0	0
OTU703	root;cellular organisms;Bacteria;Spirochaetes;Spirochaetia;Spirochaetales;Spirochaetaceae;Spirochaeta;	Spirochaeta	0.0298463	0.0446508	0.0348055	0.0315415	0.038996	0.0338103	0.0390159	0.0212106	0.0342944	0	0	0.0374042	0	0	0	0	0	0	0	0.0182825	0	0	0.038749	0.0396469	0	0	0	0	0	0.0172861
OTU93	root;cellular organisms;Bacteria;Bacteroidetes/Chlorobi group;Bacteroidetes;Cytophagia;Cytophagales;Cytophagaceae;Spirosoma;	Spirosoma	0	0	0.0154691	0	0.0141804	0.0169052	0.0183604	0	0.0217477	0	0	0.0187021	0	0.043611	0	0	0	0	0	0.0120642	0	0	0.0179906	0.0185019	0.00474766	0	0	0	0	0.00790213
OTU237	root;cellular organisms;Bacteria;Firmicutes;Bacilli;Bacillales;Sporolactobacillaceae;Sporolactobacillus;	Sporolactobacillus	0	0	0	0.0270356	0	0.0245125	0.0206555	0.0244738	0.0158925	0	0.0456899	0.0187021	0.0280721	0	0	0	0	0	0	0.0141868	0	0.0287191	0.0276778	0	0	0	0	0	0	0.0124371
OTU392	root;cellular organisms;Bacteria;Firmicutes;Negativicutes;Selenomonadales;Veillonellaceae;Sporomusa;	Sporomusa	0.0845645	0	0.0541419	0.0766007	0.0531764	0.0828353	0.0573763	0.0456845	0.0727711	0	0.0578739	0.0303909	0.0561443	0	0	0	0	0	0	0.0333359	0	0	0.0276778	0.0290744	0	0	0	0	0	0.0125176
OTU235	root;cellular organisms;Bacteria;Firmicutes;Bacilli;Bacillales;Planococcaceae;Sporosarcina;	Sporosarcina	0.0149231	0	0	0	0.0141804	0.0253578	0	0	0.016729	0.0284252	0	0	0.0210541	0	0	0	0	0	0.010959	0.010017	0	0	0	0	0.00474766	0	0	0	0	0.00158255
OTU240	root;cellular organisms;Bacteria;Firmicutes;Bacilli;Bacillales;Staphylococcaceae;Staphylococcus;	Staphylococcus	0.176591	4.29541	0.421533	0.360474	0.269427	0.256959	0.355733	0.641214	0.153907	7.70324	2.0134	1.01693	1.09481	10.1177	2.73429	5.94447	6.43994	7.84155	0.0706249	3.26132	8.02771	1.93375	0.517575	0.520696	0.128187	0.0370233	6.20691	2.36326	8.97887	3.56828
OTU695	root;cellular organisms;Bacteria;Proteobacteria;Gammaproteobacteria;Xanthomonadales;Xanthomonadaceae;Stenotrophomonas;	Stenotrophomonas	1.33811	0.714413	0.986155	0.896679	0.879183	0.809758	0.778023	0.628161	0.799645	0.426379	0.587877	0.402095	0.603551	0.087222	0.722104	0	0	0	1.93731	0.478985	0.162999	0.153169	0.322447	0.348893	1.7329	3.94298	0	0.410081	0	1.29589
OTU263	root;cellular organisms;Bacteria;Firmicutes;Bacilli;Lactobacillales;Streptococcaceae;Streptococcus;	Streptococcus	0.12436	0.946598	0.189496	0.193755	0.124078	0.185112	0.160654	0.212106	0.162271	2.89937	0.603107	0.31326	0.280721	1.26472	1.39283	2.98052	3.53233	4.63872	0.138814	1.38916	1.42624	0.411641	0.168835	0.142729	0.128187	0.055535	3.5597	1.55931	4.99081	1.77059
OTU38	root;cellular organisms;Bacteria;Actinobacteria <phylum>;Actinobacteria;Actinobacteridae;Actinomycetales;Streptomycineae;Streptomycetaceae;Streptomyces;	Streptomyces	0.0671542	0.830505	0.0850801	0.0901185	0.0673568	0.0591681	0.107867	0.109316	0.0685888	0.397953	0.124886	0.187021	0.0982525	1.09027	0.278281	0.432656	0.741498	0.59409	0.0231357	0.312342	1.30399	0.191461	0.0954885	0.158588	0.014243	0	0.686872	0.275465	1.52327	0.573715
OTU340	root;cellular organisms;Bacteria;Firmicutes;Clostridia;Clostridiales;Ruminococcaceae;Subdoligranulum;	Subdoligranulum	0.0298463	0	0.0154691	0.0180237	0.0283607	0.0363461	0.045901	0.0375265	0.0451683	0.0284252	0.021322	0.0420797	0	0	0	0	0	0	0	0.0179163	0	0.0287191	0.0304456	0.0290744	0	0	0	0	0	0.0147136
OTU318	root;cellular organisms;Bacteria;Firmicutes;Clostridia;Clostridiales;Peptococcaceae;Syntrophobotulus;	Syntrophobotulus	0.0397951	0	0.0193364	0	0.0319058	0.0557871	0.0275406	0.0489476	0.0627337	0.0284252	0.027414	0.0374042	0.0350902	0	0	0	0	0	0.010959	0.0210368	0.0407498	0.0861574	0.0539718	0.0528625	0.00474766	0.0185117	0	0	0	0.0312599
OTU72	root;cellular organisms;Bacteria;Bacteroidetes/Chlorobi group;Bacteroidetes;Bacteroidia;Bacteroidales;Porphyromonadaceae;Tannerella;	Tannerella	0	0	0	0	0	0	0	0	0	0	0	0	0	0	0	0	0	0	0	0	0.0407498	0	0	0	0.0807103	0	0	0	0	0.0285822
OTU636	root;cellular organisms;Bacteria;Proteobacteria;Gammaproteobacteria;Enterobacteriales;Enterobacteriaceae;Tatumella;	Tatumella	0.0149231	0	0.0348055	0.0135178	0	0.0126789	0.0183604	0.0195791	0.0117103	0	0.027414	0	0	0	0	0	0	0	0.00365301	0.0108234	0	0.0191461	0	0.0264313	0	0	0	0	0	0.0102126
OTU489	root;cellular organisms;Bacteria;Proteobacteria;Betaproteobacteria;Burkholderiales;Alcaligenaceae;Taylorella;	Taylorella	0	0	0	0	0	0	0	0	0	0	0	0	0	0	0	0	0	0	0	0	0	0	0	0	0.0712149	0	0	0	0	0.0237383
OTU362	root;cellular organisms;Bacteria;Firmicutes;Clostridia;Thermoanaerobacterales;Thermoanaerobacteraceae;Tepidanaerobacter;	Tepidanaerobacter	0.0149231	0	0	0.0135178	0	0	0	0	0.0133832	0	0	0	0	0	0	0	0	0	0.00487068	0.00523612	0	0.0191461	0.0138389	0	0.00474766	0	0	0	0	0.00726665
OTU135	root;cellular organisms;Bacteria;Bacteroidetes/Chlorobi group;Bacteroidetes;Sphingobacteriia;Sphingobacteriales;Chitinophagaceae;Terrimonas;	Terrimonas	0	0	0	0	0	0	0	0	0	0	0	0.0187021	0.0210541	0.261666	0	0	0	0	0	0.0598518	0	0	0	0	0	0	0	0	0	0
OTU330	root;cellular organisms;Bacteria;Firmicutes;Clostridia;Clostridiales;Peptostreptococcaceae;Terrisporobacter;	Terrisporobacter	0.0248719	0	0.0309382	0.0360474	0.0177255	0.0405724	0.0321307	0.0195791	0.0426589	0	0.027414	0.0327286	0.0421082	0	0	0	0	0	0	0.0172203	0.0407498	0.0574383	0.051204	0.04229	0	0	0	0	0	0.0257088
OTU16	root;cellular organisms;Bacteria;Actinobacteria <phylum>;Actinobacteria;Actinobacteridae;Actinomycetales;Micrococcineae;Intrasporangiaceae;Tetrasphaera;	Tetrasphaera	0	0	0	0	0	0	0	0	0	0	0	0	0	0.043611	0	0	0	0	0	0.010005	0.0814996	0	0	0	0	0	0	0	0	0.0271665
OTU364	root;cellular organisms;Bacteria;Firmicutes;Clostridia;Thermoanaerobacterales;Thermoanaerobacteraceae;Thermoanaerobacter;	Thermoanaerobacter	0.0174103	0.0357207	0.0232037	0.0270356	0.0248157	0.022822	0.0160654	0	0.0317851	0	0	0.0303909	0	0.043611	0	0	0	0	0.00730603	0.0149093	0.0407498	0.0382922	0.0290617	0.0158588	0.0189906	0	0	0	0	0.0170035
OTU367	root;cellular organisms;Bacteria;Firmicutes;Clostridia;Thermoanaerobacterales;Thermoanaerobacterales Family III. Incertae Sedis;Thermoanaerobacterium;	Thermoanaerobacterium	0	0	0.0193364	0.0180237	0.0354509	0.0287388	0.0183604	0.0228422	0.0250935	0	0.0304599	0.0303909	0	0	0	0	0	0	0.00608835	0.013452	0.0407498	0.0287191	0.0359812	0.0317175	0.00949532	0	0	0	0	0.0176286
OTU277	root;cellular organisms;Bacteria;Firmicutes;Clostridia;Clostridiales;Clostridiaceae;Thermobrachium;	Thermobrachium	0.0198975	0	0.0193364	0	0.0567215	0.0414177	0.0229505	0.0261054	0.0443318	0.0284252	0	0.0187021	0.0280721	0.043611	0	0	0	0	0	0.0186967	0.0814996	0.0478652	0.0470523	0.0237881	0	0	0	0	0	0.0301237
OTU393	root;cellular organisms;Bacteria;Firmicutes;Negativicutes;Selenomonadales;Veillonellaceae;Thermosinus;	Thermosinus	0.0596926	0.0625112	0.069611	0.063083	0.0460862	0.0828353	0.0504911	0.0489476	0.0777898	0.0284252	0.0609199	0.0444174	0.0701804	0	0	0	0	0	0	0.0306367	0.0407498	0.0191461	0.0221423	0.0264313	0	0	0	0	0	0.0154464
OTU716	root;cellular organisms;Bacteria;Thermotogae <phylum>;Thermotogae;Thermotogales;Thermotogaceae;Thermotoga;	Thermotoga	0	0	0	0	0.0141804	0	0	0	0	0	0	0	0	0.043611	0	0	0	0	0	0.0103474	0	0	0	0	0	0	0	0	0	0
OTU637	root;cellular organisms;Bacteria;Proteobacteria;Gammaproteobacteria;Enterobacteriales;Enterobacteriaceae;Trabulsiella;	Trabulsiella	0.0472566	0	0.0309382	0.0360474	0.0212706	0.0304293	0.043606	0.0424213	0.0284393	0	0.024368	0.0444174	0.0350902	0	0	0	0	0	0	0.0188616	0	0.0382922	0.0193745	0.0317175	0	0	0	0	0	0.0156522
OTU704	root;cellular organisms;Bacteria;Spirochaetes;Spirochaetia;Spirochaetales;Spirochaetaceae;Treponema;	Treponema	0.064667	0.0803715	0.069611	0.0495652	0.0709019	0.0726922	0.045901	0.0848426	0.074444	0	0.0609199	0.0701328	0.0350902	0.043611	0	0	0	0	0.0170474	0.0316551	0	0.105303	0.0996402	0.0607919	0.00474766	0	0	0	0	0.0455606
OTU378	root;cellular organisms;Bacteria;Firmicutes;Erysipelotrichia;Erysipelotrichales;Erysipelotrichaceae;Turicibacter;	Turicibacter	0	0	0	0	0.0212706	0.0118336	0	0	0	0	0	0	0	0	0	0	0	0	0.00365301	0.00545031	0	0	0.0152228	0	0.00949532	0	0	0	0	0.0056348
OTU310	root;cellular organisms;Bacteria;Firmicutes;Clostridia;Clostridiales;Lachnospiraceae;Tyzzerella;	Tyzzerella	0.0273591	0.0357207	0.0193364	0.0315415	0.0141804	0.0270483	0.0160654	0.0212106	0.0209112	0	0	0.0210398	0.0631623	0	0	0	0	0	0	0.0170665	0	0.0287191	0.0276778	0.0264313	0	0	0	0	0	0.0138166
OTU508	root;cellular organisms;Bacteria;Proteobacteria;Betaproteobacteria;Burkholderiales;Comamonadaceae;Variovorax;	Variovorax	0.0223847	0	0.0309382	0.0180237	0.0212706	0.0194409	0.0252456	0	0.0125467	0.0568505	0	0	0	0	0	0	0	0	0.0304418	0.0159984	0	0	0	0	0.0189906	0.0925583	0	0	0	0.0307106
OTU394	root;cellular organisms;Bacteria;Firmicutes;Negativicutes;Selenomonadales;Veillonellaceae;Veillonella;	Veillonella	0.0149231	0	0.0232037	0	0.0212706	0.0177504	0.0229505	0	0.0150561	0	0	0.0280531	0	0.043611	0	0	0	0	0	0.0131952	0.0407498	0.0287191	0.0166067	0	0.014243	0	0	0	0	0.0151895
OTU509	root;cellular organisms;Bacteria;Proteobacteria;Betaproteobacteria;Burkholderiales;Comamonadaceae;Verminephrobacter;	Verminephrobacter	0	0	0	0	0	0	0	0	0	0	0	0	0	0.043611	0	0	0	0	0	0.010005	0	0	0	0	0	0.0185117	0	0	0	0.00617055
OTU691	root;cellular organisms;Bacteria;Proteobacteria;Gammaproteobacteria;Vibrionales;Vibrionaceae;Vibrio;	Vibrio	0.104462	0.580461	0.131487	0.0856126	0.0779921	0.0895974	0.0986872	0.161527	0.074444	1.27914	0.292415	0.175332	0.210541	1.04666	0.399583	1.33444	1.68443	2.23167	0.0365301	0.654725	1.18174	0.392495	0.0858013	0.105725	0.042729	0.0185117	1.76982	0.618238	2.26577	0.833117
OTU217	root;cellular organisms;Bacteria;Firmicutes;Bacilli;Bacillales;Bacillaceae;Virgibacillus;	Virgibacillus	0	0	0	0.0135178	0	0	0	0	0.0117103	0	0	0.0233776	0.0210541	0	0	0	0	0	0.0085237	0.00767602	0.0407498	0	0	0	0.00474766	0.0370233	0	0	0	0.0169454
OTU236	root;cellular organisms;Bacteria;Firmicutes;Bacilli;Bacillales;Planococcaceae;Viridibacillus;	Viridibacillus	0	0	0	0	0.0177255	0.0194409	0	0	0.0234206	0	0	0	0.0280721	0	0	0	0	0	0	0.00947219	0	0	0.012455	0	0	0	0	0	0	0.00415167
OTU535	root;cellular organisms;Bacteria;Proteobacteria;Betaproteobacteria;Neisseriales;Neisseriaceae;Vitreoscilla;	Vitreoscilla	0	0	0	0	0	0	0	0	0	0	0	0	0	0.043611	0	0	0	0	0	0.010005	0	0	0	0	0	0.0185117	0	0	0	0.00617055
OTU154	root;cellular organisms;Bacteria;Chlamydiae/Verrucomicrobia group;Chlamydiae;Chlamydiia;Chlamydiales;Waddliaceae;Waddlia;	Waddlia	0	0.0714413	0	0	0	0	0	0	0	0.0852757	0.0395979	0	0	0.087222	0	0	0	0	0	0.0310199	0.203749	0.0382922	0	0	0	0	0	0	0	0.0675191
OTU697	root;cellular organisms;Bacteria;Proteobacteria;Gammaproteobacteria;Xanthomonadales;Xanthomonadaceae;Xanthomonas;	Xanthomonas	0.126847	0.339346	0.119886	0.0991304	0.0886273	0.0938237	0.139998	0.132159	0.0920094	0.0852757	0.103564	0.168319	0.0982525	1.04666	0.188375	0	0	0	0.0340948	0.229221	1.54849	0.325483	0.076114	0.105725	0.0237383	0.11107	0	0	0	0.500054
OTU510	root;cellular organisms;Bacteria;Proteobacteria;Betaproteobacteria;Burkholderiales;Comamonadaceae;Xenophilus;	Xenophilus	0	0	0	0	0	0	0	0	0	0	0	0	0	0.130833	0	0	0	0	0	0.0300151	0.0407498	0	0	0	0	0	0	0	0	0.0135833
OTU642	root;cellular organisms;Bacteria;Proteobacteria;Gammaproteobacteria;Enterobacteriales;Enterobacteriaceae;Xenorhabdus;	Xenorhabdus	0	0	0	0.0135178	0.0141804	0.0169052	0.0183604	0.0195791	0.0158925	0.0284252	0	0.0163643	0	0	0	0	0	0	0.0133944	0.00944804	0	0	0.0152228	0	0.00949532	0	0	0	0	0.0056348
OTU643	root;cellular organisms;Bacteria;Proteobacteria;Gammaproteobacteria;Enterobacteriales;Enterobacteriaceae;Yersinia;	Yersinia	0.134308	0.142883	0.0773455	0.130672	0.0815372	0.109038	0.133113	0.0930005	0.0945187	0.0568505	0.10661	0.0911726	0.0701804	0.087222	0	0	0	0	0.0803663	0.0474874	0.0407498	0.114877	0.0774979	0.111011	0.042729	0.0370233	0	0	0	0.0453025
OTU644	root;cellular organisms;Bacteria;Proteobacteria;Gammaproteobacteria;Enterobacteriales;Enterobacteriaceae;Yokenella;	Yokenella	0.0970004	0.0625112	0.12762	0.0360474	0.0673568	0.0600134	0.0963922	0.0766846	0.0736075	0.0568505	0.0791959	0.0818216	0.0771984	0	0	0	0	0	0	0.0408015	0.0814996	0.0670113	0.0345973	0.0687213	0	0	0	0	0	0.0353656
OTU279	root;cellular organisms;Bacteria;Firmicutes;Clostridia;Clostridiales;Clostridiaceae;Youngiibacter;	Youngiibacter	0.0298463	0	0.0502746	0	0.0212706	0.0355009	0.0275406	0.0342633	0.0342944	0	0	0.0303909	0.0350902	0	0	0	0	0	0	0.0178043	0	0.0191461	0.0345973	0.0317175	0	0	0	0	0	0.0148241
OTU395	root;cellular organisms;Bacteria;Firmicutes;Negativicutes;Selenomonadales;Veillonellaceae;Zymophilus;	Zymophilus	0.0174103	0	0	0.0225296	0.0248157	0.0278935	0.0275406	0.0228422	0.0317851	0	0	0.0374042	0	0	0	0	0	0	0	0.0139916	0	0.0287191	0.02491	0.0185019	0	0	0	0	0	0.0122959
